# Supplementary material for: Acetylation discriminates disease-specific tau deposition
Source: Nat Commun. 2023 Sep 22;14:5919. doi: 10.1038/s41467-023-41672-1 (PMC10517010; doi:10.1038/s41467-023-41672-1)
Supplement: Supplementary file 5 — Supplementary Data 1 [file 41467_2023_41672_MOESM5_ESM.xlsx]

## Sheet: Sheet1
Sequence	Modifications	Observed m/z	Actual mass (Da)	Charge
(M)AEPRQEFEVmEDHAGTYGLGDR(K)	Oxidation (+16)	631.536	2522.11	4
(R)QEFEVMEDHAGTYGLGDR(K)		1027.45	2052.88	2
(R)QEFEVmEDHAGTYGLGDR(K)	Oxidation (+16)	1035.45	2068.88	2
(R)QEFEVmEDHAGTYGLGDR(K)	Oxidation (+16)	1035.45	2068.88	2
(R)QEFEVmEDHAGTYGLGDR(K)	Oxidation (+16)	1035.45	2068.88	2
(R)QEFEVmEDHAGTYGLGDR(K)	Oxidation (+16)	1035.45	2068.88	2
(R)QEFEVMEDHAGTYGLGDR(K)		685.302	2052.88	3
(R)QEFEVmEDHAGTYGLGDR(K)	Oxidation (+16)	690.634	2068.88	3
(R)QEFEVmEDHAGTYGLGDR(K)	Oxidation (+16)	690.634	2068.88	3
(R)QEFEVMEDHAGTYGLGDRK(D)		1091.5	2180.98	2
(R)QEFEVmEDHAGTYGLGDRK(D)	Oxidation (+16)	1099.49	2196.97	2
(R)QEFEVMEDHAGTYGLGDRK(D)		728	2180.98	3
(R)QEFEVmEDHAGTYGLGDRK(D)	Oxidation (+16)	733.332	2196.97	3
(R)KDQGGYTmHQDQEGDTDAGLK(E)	Oxidation (+16)	1155.5	2308.99	2
(R)KDQGGYTMHQDQEGDTDAGLK(E)		765.338	2292.99	3
(R)kDQGGYTmHQDQEGDTDAGLK(E)	Acetyl (+42), Oxidation (+16)	784.673	2351	3
(R)kDQGGYTMHQDQEGDTDAGLK(E)	Acetyl (+42)	779.341	2335	3
(R)KDQGGYTmHQDQEGDTDAGLK(E)	Oxidation (+16)	770.669	2308.99	3
(R)KDQGGYTmHQDQEGDTDAGLK(E)	Oxidation (+16)	770.669	2308.99	3
(R)kDQGGYTmHQDQEGDTDAGLK(E)	Acetyl (+42), Oxidation (+16)	784.673	2351	3
(R)kDQGGYTmHQDQEGDTDAGLK(E)	Acetyl (+42), Oxidation (+16)	1176.51	2351	2
(R)KDQGGYTMHQDQEGDTDAGLK(E)		765.338	2292.99	3
(R)kDQGGYTMHQDQEGDTDAGLK(E)	Acetyl (+42)	779.341	2335	3
(R)KDQGGYTMHQDQEGDTDAGLK(E)		765.338	2292.99	3
(R)kDQGGYTMHQDQEGDTDAGLK(E)	Acetyl (+42)	779.341	2335	3
(R)KDQGGYTMHQDQEGDTDAGLK(E)		574.255	2292.99	4
(R)KDQGGYTMHQDQEGDTDAGLK(E)		574.255	2292.99	4
(R)KDQGGYTmHQDQEGDTDAGLK(E)	Oxidation (+16)	578.254	2308.99	4
(R)kDQGGYTMHQDQEGDTDAGLK(E)	Acetyl (+42)	584.758	2335	4
(R)kDQGGYTmHQDQEGDTDAGLK(E)	Acetyl (+42), Oxidation (+16)	784.673	2351	3
(R)kDQGGYTmHQDQEGDTDAGLK(E)	Acetyl (+42), Oxidation (+16)	784.673	2351	3
(R)KDQGGYTMHQDQEGDTDAGLK(E)		765.338	2292.99	3
(R)KDQGGYTmHQDQEGDTDAGLK(E)	Oxidation (+16)	770.669	2308.99	3
(R)KDQGGYTmHQDQEGDTDAGLK(E)	Oxidation (+16)	578.254	2308.99	4
(R)KDQGGYTmHQDQEGDTDAGLK(E)	Oxidation (+16)	578.254	2308.99	4
(R)KDQGGYTMHQDQEGDTDAGLK(E)		574.255	2292.99	4
(K)DQGGYTmHQDQEGDTDAGLK(E)	Oxidation (+16)	1091.45	2180.89	2
(K)DQGGYTMHQDQEGDTDAGLK(E)		1083.46	2164.9	2
(K)DQGGYTmHQDQEGDTDAGLK(E)	Oxidation (+16)	1091.45	2180.89	2
(K)DQGGYTmHQDQEGDTDAGLK(E)	Oxidation (+16)	727.971	2180.89	3
(K)DQGGYTmHQDQEGDTDAGLK(E)	Oxidation (+16)	727.971	2180.89	3
(K)DQGGYTmHQDQEGDTDAGLK(E)	Oxidation (+16)	727.971	2180.89	3
(K)DQGGYTmHQDQEGDTDAGLK(E)	Oxidation (+16)	727.971	2180.89	3
(K)DQGGYTmHQDQEGDTDAGLK(E)	Oxidation (+16)	1091.45	2180.89	2
(K)DQGGYTmHQDQEGDTDAGLK(E)	Oxidation (+16)	727.971	2180.89	3
(K)DQGGYTmHQDQEGDTDAGLK(E)	Oxidation (+16)	727.971	2180.89	3
(K)DQGGYTmHQDQEGDTDAGLK(E)	Oxidation (+16)	727.971	2180.89	3
(K)DQGGYTmHQDQEGDTDAGLK(E)	Oxidation (+16)	1091.45	2180.89	2
(K)DQGGYTmHQDQEGDTDAGLK(E)	Oxidation (+16)	727.971	2180.89	3
(K)DQGGYTMHQDQEGDTDAGLK(E)		722.639	2164.9	3
(K)DQGGYTmHQDQEGDTDAGLK(E)	Oxidation (+16)	727.971	2180.89	3
(K)DQGGYTmHQDQEGDTDAGLK(E)	Oxidation (+16)	727.971	2180.89	3
(K)DQGGYTmHQDQEGDTDAGLkESPLQTPTEDGSEEPGSETSDAK(S)	Oxidation (+16), Acetyl (+42)	1149.74	4594.92	4
(K)ESPLQTPTEDGSEEPGSETSDAK(S)		1196.02	2390.02	2
(K)ESPLQTPTEDGSEEPGSETSDAK(S)		1196.02	2390.02	2
(K)ESPLQTPTEDGSEEPGSETSDAK(S)		1196.02	2390.02	2
(K)ESPLQTPTEDGSEEPGSETSDAK(S)		1196.02	2390.02	2
(K)ESPLQTPTEDGSEEPGSETSDAK(S)		1196.02	2390.02	2
(K)ESPLQTPTEDGSEEPGSETSDAK(S)		1196.02	2390.02	2
(K)ESPLQTPTEDGSEEPGSETSDAK(S)		1196.02	2390.02	2
(K)ESPLQTPTEDGSEEPGSETSDAK(S)		1196.02	2390.02	2
(K)ESPLQTPTEDGSEEPGSETSDAK(S)		1196.02	2390.02	2
(K)ESPLQTPTEDGSEEPGSETSDAK(S)		1196.02	2390.02	2
(K)ESPLQTPTEDGSEEPGSETSDAK(S)		1196.02	2390.02	2
(K)ESPLQTPTEDGSEEPGSETSDAK(S)		1196.02	2390.02	2
(K)ESPLQTPTEDGSEEPGSETSDAK(S)		797.682	2390.02	3
(K)ESPLQTPTEDGSEEPGSETSDAK(S)		1196.02	2390.02	2
(K)ESPLQTPTEDGSEEPGSETSDAK(S)		797.682	2390.02	3
(K)ESPLQTPTEDGSEEPGSETSDAK(S)		1196.02	2390.02	2
(K)ESPLQTPTEDGSEEPGSETSDAK(S)		1196.02	2390.02	2
(K)ESPLQTPTEDGSEEPGSETSDAK(S)		797.682	2390.02	3
(K)ESPLQTPTEDGSEEPGSETSDAK(S)		797.682	2390.02	3
(K)ESPLQTPTEDGSEEPGSETSDAK(S)		797.682	2390.02	3
(K)ESPLQTPTEDGSEEPGSETSDAK(S)		797.682	2390.02	3
(K)ESPLQTPTEDGSEEPGSETSDAK(S)		1196.02	2390.02	2
(K)ESPLQTPTEDGSEEPGSETSDAK(S)		1196.02	2390.02	2
(K)STPTAEDVTAPLVDEGAPGK(Q)		977.984	1953.95	2
(K)STPTAEDVTAPLVDEGAPGK(Q)		977.984	1953.95	2
(K)STPTAEDVTAPLVDEGAPGK(Q)		977.984	1953.95	2
(K)STPTAEDVTAPLVDEGAPGK(Q)		652.325	1953.95	3
(K)STPTAEDVTAPLVDEGAPGK(Q)		977.984	1953.95	2
(K)SKDGTGSDDKK(A)		569.273	1136.53	2
(K)GADGKTkIATPR(G)	Acetyl (+42)	628.851	1255.69	2
(K)GADGkTkIATPR(G)	Acetyl (+42), Acetyl (+42)	649.857	1297.7	2
(K)GADGKTkIATPR(G)	Acetyl (+42)	628.851	1255.69	2
(K)GADGkTkIATPR(G)	Acetyl (+42), Acetyl (+42)	649.857	1297.7	2
(K)GADGKTkIATPR(G)	Acetyl (+42)	419.57	1255.69	3
(K)GADGkTKIATPR(G)	Acetyl (+42)	419.57	1255.69	3
(K)GADGKTKIATPR(G)		405.567	1213.68	3
(K)GADGKTkIATPR(G)	Acetyl (+42)	628.851	1255.69	2
(K)GADGKTKIATPR(G)		405.567	1213.68	3
(R)GAAPPGQkGQANATR(I)	Acetyl (+42)	733.379	1464.74	2
(R)GAAPPGQkGQANATR(I)	Acetyl (+42)	489.255	1464.74	3
(R)GAAPPGQKGQANATRIPAK(T)		917.008	1832	2
(R)GAAPPGQkGQANATRIPAK(T)	Acetyl (+42)	938.013	1874.01	2
(R)GAAPPGQKGQANATRIPAK(T)		917.008	1832	2
(R)GAAPPGQKGQANATRIPAK(T)		459.008	1832	4
(K)GQANATRIPAK(T)		563.82	1125.63	2
(K)GQANATRIPAkTPPAPK(T)	Acetyl (+42)	880.494	1758.97	2
(K)GQANATRIPAKTPPAPK(T)		573.328	1716.96	3
(K)GQANATRIPAKTPPAPK(T)		430.248	1716.96	4
(R)IPAKTPPAPK(T)		510.316	1018.62	2
(R)IPAkTPPAPK(T)	Acetyl (+42)	531.321	1060.63	2
(R)IPAkTPPAPkTPPSSGEPPK(S)	Acetyl (+42), Acetyl (+42)	1041.07	2080.12	2
(K)TPPAPKTPPSSGEPPK(S)		794.423	1586.83	2
(K)TPPAPkTPPSSGEPPK(S)	Acetyl (+42)	815.428	1628.84	2
(K)TPPAPkTPPSSGEPPK(S)	Acetyl (+42)	815.428	1628.84	2
(K)TPPAPkTPPSSGEPPK(S)	Acetyl (+42)	543.954	1628.84	3
(K)TPPAPKTPPSSGEPPK(S)		529.951	1586.83	3
(K)TPPAPkTPPSSGEPPK(S)	Acetyl (+42)	543.954	1628.84	3
(K)TPPAPkTPPSSGEPPK(S)	Acetyl (+42)	815.428	1628.84	2
(K)TPPAPKTPPSSGEPPK(S)		529.951	1586.83	3
(K)TPPAPkTPPSSGEPPkSGDR(S)	Acetyl (+42), Acetyl (+42)	1044.02	2086.03	2
(K)TPPAPkTPPSSGEPPkSGDR(S)	Acetyl (+42), Acetyl (+42)	1044.02	2086.03	2
(K)TPPAPkTPPSSGEPPKSGDR(S)	Acetyl (+42)	682.348	2044.02	3
(K)TPPAPkTPPSSGEPPkSGDR(S)	Acetyl (+42), Acetyl (+42)	696.352	2086.03	3
(K)TPPAPKTPPSSGEPPkSGDR(S)	Acetyl (+42)	682.348	2044.02	3
(K)TPPAPkTPPSSGEPPkSGDR(S)	Acetyl (+42), Acetyl (+42)	1044.02	2086.03	2
(K)TPPSSGEPPkSGDR(S)	Acetyl (+42)	727.35	1452.68	2
(K)TPPSSGEPPkSGDR(S)	Acetyl (+42)	727.35	1452.68	2
(K)TPPSSGEPPkSGDR(S)	Acetyl (+42)	485.235	1452.68	3
(K)TPPSSGEPPkSGDRSGYSSPGSPGTPGSR(S)	Acetyl (+42)	943.441	2827.3	3
(K)SGDRSGYSSPGSPGTPGSR(S)		603.61	1807.81	3
(K)SGDRSGYSSPGSPGTPGSR(S)		904.912	1807.81	2
(R)SGYSSPGSPGTPGSR(S)		697.321	1392.63	2
(R)SGYSSPGSPGTPGSR(S)		697.321	1392.63	2
(R)SGYSSPGSPGTPGSR(S)		697.321	1392.63	2
(R)SGYSSPGSPGTPGSR(S)		697.321	1392.63	2
(R)SGYSSPGSPGTPGSR(S)		697.321	1392.63	2
(R)SGYSSPGSPGTPGSR(S)		697.321	1392.63	2
(R)SGYSSPGSPGTPGSR(S)		697.321	1392.63	2
(R)SGYSSPGSPGTPGSR(S)		697.321	1392.63	2
(R)SGYSSPGSPGTPGSR(S)		697.321	1392.63	2
(R)SGYSSPGSPGTPGSR(S)		697.321	1392.63	2
(R)SGYSSPGSPGTPGSR(S)		697.321	1392.63	2
(R)SGYSSPGSPGTPGSR(S)		697.321	1392.63	2
(R)SGYSSPGSPGTPGSR(S)		697.321	1392.63	2
(R)SGYSSPGSPGTPGSR(S)		465.216	1392.63	3
(R)SGYSSPGSPGTPGSR(S)		697.321	1392.63	2
(R)SGYSSPGSPGTPGSR(S)		697.321	1392.63	2
(R)SGYSSPGSPGTPGSR(S)		697.321	1392.63	2
(R)SGYSSPGSPGTPGSR(S)		697.321	1392.63	2
(R)SGYSSPGSPGTPGSR(S)		697.321	1392.63	2
(R)SRTPSLPTPPTR(E)		437.246	1308.72	3
(R)SRTPSLPTPPTR(E)		437.246	1308.72	3
(R)SRTPSLPTPPTREPK(K)		832.46	1662.91	2
(R)SRTPSLPTPPTREPK(K)		555.309	1662.91	3
(R)SRTPSLPTPPTREPK(K)		555.309	1662.91	3
(R)SRTPSLPTPPTREPK(K)		555.309	1662.91	3
(R)TPSLPTPPTR(E)		533.798	1065.58	2
(R)TPSLPTPPTR(E)		533.798	1065.58	2
(R)TPSLPTPPTR(E)		533.798	1065.58	2
(R)TPSLPTPPTR(E)		533.798	1065.58	2
(R)TPSLPTPPTR(E)		533.798	1065.58	2
(R)TPSLPTPPTR(E)		533.798	1065.58	2
(R)TPSLPTPPTR(E)		533.798	1065.58	2
(R)TPSLPTPPTR(E)		533.798	1065.58	2
(R)TPSLPTPPTR(E)		533.798	1065.58	2
(R)TPSLPTPPTR(E)		533.798	1065.58	2
(R)TPSLPTPPTR(E)		533.798	1065.58	2
(R)TPSLPTPPTR(E)		533.798	1065.58	2
(R)TPSLPTPPTR(E)		533.798	1065.58	2
(R)TPSLPTPPTR(E)		533.798	1065.58	2
(R)TPSLPTPPTR(E)		533.798	1065.58	2
(R)TPSLPTPPTR(E)		533.798	1065.58	2
(R)TPSLPTPPTR(E)		533.798	1065.58	2
(R)TPSLPTPPTR(E)		533.798	1065.58	2
(R)TPSLPTPPTR(E)		533.798	1065.58	2
(R)TPSLPTPPTR(E)		533.798	1065.58	2
(R)TPSLPTPPTR(E)		533.798	1065.58	2
(R)TPSLPTPPTR(E)		533.798	1065.58	2
(R)TPSLPTPPTR(E)		533.798	1065.58	2
(R)TPSLPTPPTR(E)		533.798	1065.58	2
(R)TPSLPTPPTR(E)		533.798	1065.58	2
(R)TPSLPTPPTR(E)		356.201	1065.58	3
(R)TPSLPTPPTR(E)		533.798	1065.58	2
(R)TPSLPTPPTREPK(K)		710.893	1419.77	2
(R)TPSLPTPPTREPK(K)		710.893	1419.77	2
(R)TPSLPTPPTREPK(K)		710.893	1419.77	2
(R)TPSLPTPPTREPK(K)		474.265	1419.77	3
(R)TPSLPTPPTREPK(K)		474.265	1419.77	3
(R)TPSLPTPPTREPK(K)		474.265	1419.77	3
(R)TPSLPTPPTREPK(K)		474.265	1419.77	3
(R)TPSLPTPPTREPK(K)		474.265	1419.77	3
(R)TPSLPTPPTREPK(K)		474.265	1419.77	3
(R)TPSLPTPPTREPK(K)		474.265	1419.77	3
(R)TPSLPTPPTREPK(K)		474.265	1419.77	3
(R)TPSLPTPPTREPK(K)		474.265	1419.77	3
(R)TPSLPTPPTREPK(K)		474.265	1419.77	3
(R)TPSLPTPPTREPK(K)		474.265	1419.77	3
(R)TPSLPTPPTREPK(K)		474.265	1419.77	3
(R)TPSLPTPPTREPK(K)		474.265	1419.77	3
(R)TPSLPTPPTREPK(K)		474.265	1419.77	3
(R)TPSLPTPPTREPK(K)		474.265	1419.77	3
(R)TPSLPTPPTREPK(K)		474.265	1419.77	3
(R)TPSLPTPPTREPK(K)		474.265	1419.77	3
(R)TPSLPTPPTREPK(K)		474.265	1419.77	3
(R)TPSLPTPPTREPK(K)		474.265	1419.77	3
(R)TPSLPTPPTREPK(K)		474.265	1419.77	3
(R)TPSLPTPPTREPK(K)		474.265	1419.77	3
(R)TPSLPTPPTREPK(K)		474.265	1419.77	3
(R)TPSLPTPPTREPK(K)		474.265	1419.77	3
(R)TPSLPTPPTREPK(K)		474.265	1419.77	3
(R)TPSLPTPPTREPK(K)		474.265	1419.77	3
(R)TPSLPTPPTREPK(K)		474.265	1419.77	3
(R)TPSLPTPPTREPKK(V)		774.941	1547.87	2
(R)TPSLPTPPTREPkK(V)	Acetyl (+42)	795.946	1589.88	2
(R)TPSLPTPPTREPKK(V)		516.963	1547.87	3
(R)TPSLPTPPTREPkK(V)	Acetyl (+42)	530.966	1589.88	3
(R)TPSLPTPPTREPKK(V)		387.974	1547.87	4
(R)TPSLPTPPTREPKK(V)		387.974	1547.87	4
(K)VAVVRTPPKSPSSAK(S)		762.449	1522.88	2
(R)TPPKSPSSAkSR(L)	Acetyl (+42)	428.902	1283.68	3
(R)TPPkSPSSAkSR(L)	Acetyl (+42), Acetyl (+42)	663.854	1325.69	2
(K)SRLQTAPVPmPDLK(N)	Oxidation (+16)	784.927	1567.84	2
(K)SRLQTAPVPmPDLKNVK(S)	Oxidation (+16)	637.356	1909.05	3
(K)SRLQTAPVPmPDLKNVK(S)	Oxidation (+16)	478.269	1909.05	4
(K)SRLQTAPVPMPDLKNVK(S)		474.27	1893.05	4
(K)SRLQTAPVPmPDLKNVK(S)	Oxidation (+16)	478.269	1909.05	4
(R)LQTAPVPMPDLK(N)		655.363	1308.71	2
(R)LQTAPVPMPDLK(N)		655.363	1308.71	2
(R)LQTAPVPmPDLK(N)	Oxidation (+16)	663.36	1324.71	2
(R)LQTAPVPmPDLK(N)	Oxidation (+16)	663.36	1324.71	2
(R)LQTAPVPmPDLK(N)	Oxidation (+16)	663.36	1324.71	2
(R)LQTAPVPmPDLK(N)	Oxidation (+16)	663.36	1324.71	2
(R)LQTAPVPmPDLK(N)	Oxidation (+16)	663.36	1324.71	2
(R)LQTAPVPmPDLK(N)	Oxidation (+16)	442.576	1324.71	3
(R)LQTAPVPMPDLK(N)		655.363	1308.71	2
(R)LQTAPVPmPDLK(N)	Oxidation (+16)	663.36	1324.71	2
(R)LQTAPVPmPDLK(N)	Oxidation (+16)	663.36	1324.71	2
(R)LQTAPVPmPDLkNVK(S)	Oxidation (+16), Acetyl (+42)	854.969	1707.92	2
(R)LQTAPVPmPDLkNVK(S)	Oxidation (+16), Acetyl (+42)	854.969	1707.92	2
(R)LQTAPVPMPDLkNVK(S)	Acetyl (+42)	846.971	1691.93	2
(R)LQTAPVPmPDLkNVK(S)	Oxidation (+16), Acetyl (+42)	570.315	1707.92	3
(R)LQTAPVPmPDLkNVK(S)	Oxidation (+16), Acetyl (+42)	854.969	1707.92	2
(R)LQTAPVPmPDLkNVK(S)	Oxidation (+16), Acetyl (+42)	570.315	1707.92	3
(R)LQTAPVPmPDLKNVkSK(I)	Oxidation (+16), Acetyl (+42)	642.024	1923.05	3
(R)LQTAPVPMPDLKNVkSK(I)	Acetyl (+42)	636.692	1907.06	3
(R)LQTAPVPmPDLKNVkSK(I)	Oxidation (+16), Acetyl (+42)	642.024	1923.05	3
(R)LQTAPVPmPDLKNVkSK(I)	Oxidation (+16), Acetyl (+42)	642.024	1923.05	3
(R)LQTAPVPmPDLkNVKSK(I)	Oxidation (+16), Acetyl (+42)	962.532	1923.05	2
(R)LQTAPVPMPDLkNVkSK(I)	Acetyl (+42), Acetyl (+42)	650.696	1949.07	3
(K)NVkSKIGSTENLK(H)	Acetyl (+42)	730.409	1458.8	2
(K)NVkSkIGSTENLK(H)	Acetyl (+42), Acetyl (+42)	501.279	1500.81	3
(K)NVkSkIGSTENLK(H)	Acetyl (+42), Acetyl (+42)	751.415	1500.81	2
(K)SkIGSTENLK(H)	Acetyl (+42)	559.806	1117.6	2
(K)SkIGSTENLkHQPGGGK(V)	Acetyl (+42), Acetyl (+42)	911.476	1820.94	2
(K)SKIGSTENLkHQPGGGK(V)	Acetyl (+42)	593.983	1778.93	3
(K)SKIGSTENLKHQPGGGK(V)		435.236	1736.92	4
(K)IGSTENLK(H)		431.238	860.46	2
(K)IGSTENLK(H)		431.238	860.46	2
(K)IGSTENLkHQPGGGK(V)	Acetyl (+42)	782.908	1563.8	2
(K)IGSTENLkHQPGGGK(V)	Acetyl (+42)	782.908	1563.8	2
(K)IGSTENLkHQPGGGK(V)	Acetyl (+42)	782.908	1563.8	2
(K)IGSTENLkHQPGGGK(V)	Acetyl (+42)	782.908	1563.8	2
(K)IGSTENLkHQPGGGK(V)	Acetyl (+42)	522.274	1563.8	3
(K)IGSTENLkHQPGGGK(V)	Acetyl (+42)	522.274	1563.8	3
(K)IGSTENLkHQPGGGK(V)	Acetyl (+42)	522.274	1563.8	3
(K)IGSTENLKHQPGGGK(V)		508.271	1521.79	3
(K)IGSTENLKHQPGGGKVQIINK(K)		1109.62	2217.22	2
(K)IGSTENLKHQPGGGkVQIINK(K)	Acetyl (+42)	1130.62	2259.23	2
(K)IGSTENLKHQPGGGkVQIINK(K)	Acetyl (+42)	754.085	2259.23	3
(K)IGSTENLkHQPGGGkVQIINK(K)	Acetyl (+42), Acetyl (+42)	768.089	2301.24	3
(K)IGSTENLKHQPGGGkVQIINK(K)	Acetyl (+42)	754.085	2259.23	3
(K)IGSTENLKHQPGGGkVQIINK(K)	Acetyl (+42)	565.816	2259.23	4
(K)HQPGGGkVQIINK(K)	Acetyl (+42)	709.399	1416.78	2
(K)HQPGGGkVQIINK(K)	Acetyl (+42)	709.399	1416.78	2
(K)HQPGGGkVQIINK(K)	Acetyl (+42)	709.399	1416.78	2
(K)HQPGGGkVQIINK(K)	Acetyl (+42)	473.269	1416.78	3
(K)HQPGGGkVQIINKK(L)	Acetyl (+42)	773.447	1544.88	2
(K)HQPGGGkVQIINkK(L)	Acetyl (+42), Acetyl (+42)	794.452	1586.89	2
(K)HQPGGGkVQIINKK(L)	Acetyl (+42)	515.967	1544.88	3
(K)HQPGGGkVQIINKK(L)	Acetyl (+42)	515.967	1544.88	3
(K)HQPGGGKVQIINKK(L)		501.963	1502.87	3
(K)HQPGGGKVQIINkK(L)	Acetyl (+42)	515.967	1544.88	3
(K)VQIINkkLDLSNVQSK(C)	Acetyl (+42), Acetyl (+42)	956.049	1910.08	2
(K)VQIINkKLDLSNVQSK(C)	Acetyl (+42)	623.698	1868.07	3
(K)VQIINkkLDLSNVQSK(C)	Acetyl (+42), Acetyl (+42)	637.702	1910.08	3
(K)VQIINkkLDLSNVQSK(C)	Acetyl (+42), Acetyl (+42)	956.049	1910.08	2
(K)VQIINKkLDLSNVQSK(C)	Acetyl (+42)	623.698	1868.07	3
(K)VQIINkKLDLSNVQSK(C)	Acetyl (+42)	623.698	1868.07	3
(K)VQIINKKLDLSNVQSK(C)		457.523	1826.06	4
(K)VQIINKKLDLSNVQSK(C)		609.695	1826.06	3
(K)KLDLSNVQSK(C)		566.322	1130.63	2
(K)KLDLSNVQSK(C)		566.322	1130.63	2
(K)KLDLSNVQSK(C)		566.322	1130.63	2
(K)kLDLSNVQSK(C)	Acetyl (+42)	587.327	1172.64	2
(K)kLDLSNVQSK(C)	Acetyl (+42)	587.327	1172.64	2
(K)KLDLSNVQSK(C)		377.884	1130.63	3
(K)KLDLSNVQSkcGSK(D)	Acetyl (+42), Carbamidomethyl (+57)	803.417	1604.82	2
(K)kLDLSNVQSkcGSK(D)	Acetyl (+42), Acetyl (+42), Carbamidomethyl (+57)	824.422	1646.83	2
(K)LDLSNVQSK(C)		502.275	1002.53	2
(K)LDLSNVQSK(C)		502.275	1002.53	2
(K)LDLSNVQSK(C)		502.275	1002.53	2
(K)LDLSNVQSkcGSkDNIK(H)	Acetyl (+42), Carbamidomethyl (+57), Acetyl (+42)	995.499	1988.98	2
(K)DNIkHVPGGGSVQIVYKPVDLSK(V)	Acetyl (+42)	831.455	2491.34	3
(K)DNIkHVPGGGSVQIVYKPVDLSK(V)	Acetyl (+42)	1246.68	2491.34	2
(K)DNIkHVPGGGSVQIVYKPVDLSK(V)	Acetyl (+42)	623.843	2491.34	4
(K)DNIKHVPGGGSVQIVYKPVDLSK(V)		817.452	2449.33	3
(K)DNIkHVPGGGSVQIVYKPVDLSK(V)	Acetyl (+42)	623.843	2491.34	4
(K)HVPGGGSVQIVYK(P)		670.87	1339.72	2
(K)HVPGGGSVQIVYK(P)		670.87	1339.72	2
(K)HVPGGGSVQIVYK(P)		447.582	1339.72	3
(K)HVPGGGSVQIVYKPVDLSK(V)		660.702	1979.08	3
(K)HVPGGGSVQIVYKPVDLSK(V)		660.702	1979.08	3
(K)HVPGGGSVQIVYKPVDLSK(V)		660.702	1979.08	3
(K)HVPGGGSVQIVYkPVDLSK(V)	Acetyl (+42)	674.706	2021.09	3
(K)HVPGGGSVQIVYkPVDLSK(V)	Acetyl (+42)	674.706	2021.09	3
(K)HVPGGGSVQIVYKPVDLSK(V)		660.702	1979.08	3
(K)HVPGGGSVQIVYKPVDLSK(V)		660.702	1979.08	3
(K)HVPGGGSVQIVYKPVDLSK(V)		495.778	1979.08	4
(K)HVPGGGSVQIVYKPVDLSK(V)		495.778	1979.08	4
(K)HVPGGGSVQIVYKPVDLSK(V)		660.702	1979.08	3
(K)HVPGGGSVQIVYKPVDLSK(V)		660.702	1979.08	3
(K)HVPGGGSVQIVYKPVDLSK(V)		495.778	1979.08	4
(K)HVPGGGSVQIVYkPVDLSK(V)	Acetyl (+42)	674.706	2021.09	3
(K)HVPGGGSVQIVYKPVDLSK(V)		660.702	1979.08	3
(K)HVPGGGSVQIVYKPVDLSK(V)		660.702	1979.08	3
(K)HVPGGGSVQIVYkPVDLSK(V)	Acetyl (+42)	674.706	2021.09	3
(K)HVPGGGSVQIVYkPVDLSK(V)	Acetyl (+42)	674.706	2021.09	3
(K)HVPGGGSVQIVYKPVDLSK(V)		660.702	1979.08	3
(K)HVPGGGSVQIVYKPVDLSK(V)		495.778	1979.08	4
(K)HVPGGGSVQIVYkPVDLSK(V)	Acetyl (+42)	1011.55	2021.09	2
(K)HVPGGGSVQIVYKPVDLSK(V)		660.702	1979.08	3
(K)HVPGGGSVQIVYKPVDLSK(V)		495.778	1979.08	4
(K)HVPGGGSVQIVYkPVDLSK(V)	Acetyl (+42)	674.706	2021.09	3
(K)HVPGGGSVQIVYkPVDLSK(V)	Acetyl (+42)	674.706	2021.09	3
(K)HVPGGGSVQIVYkPVDLSkVTSK(C)	Acetyl (+42), Acetyl (+42)	1240.18	2478.35	2
(K)HVPGGGSVQIVYKPVDLSkVTSK(C)	Acetyl (+42)	610.092	2436.34	4
(K)HVPGGGSVQIVYKPVDLSkVTSK(C)	Acetyl (+42)	610.092	2436.34	4
(K)HVPGGGSVQIVYKPVDLSKVTSK(C)		599.589	2394.33	4
(K)HVPGGGSVQIVYKPVDLSkVTSK(C)	Acetyl (+42)	610.092	2436.34	4
(K)HVPGGGSVQIVYkPVDLSKVTSK(C)	Acetyl (+42)	813.12	2436.34	3
(K)HVPGGGSVQIVYKPVDLSkVTSK(C)	Acetyl (+42)	610.092	2436.34	4
(K)HVPGGGSVQIVYkPVDLSkVTSK(C)	Acetyl (+42), Acetyl (+42)	620.594	2478.35	4
(K)PVDLSkVTSK(C)	Acetyl (+42)	558.319	1114.62	2
(K)VTSkcGSLGNIHHkPGGGQVEVK(S)	Acetyl (+42), Carbamidomethyl (+57), Acetyl (+42)	825.092	2472.25	3
(K)VTSkcGSLGNIHHkPGGGQVEVK(S)	Acetyl (+42), Carbamidomethyl (+57), Acetyl (+42)	619.071	2472.25	4
(K)VTSkcGSLGNIHHKPGGGQVEVK(S)	Acetyl (+42), Carbamidomethyl (+57)	608.568	2430.24	4
(K)cGSLGNIHHkPGGGQVEVK(S)	Carbamidomethyl (+57), Acetyl (+42)	1008.51	2015	2
(K)cGSLGNIHHKPGGGQVEVK(S)	Carbamidomethyl (+57)	987.502	1972.99	2
(K)cGSLGNIHHKPGGGQVEVK(S)	Carbamidomethyl (+57)	658.671	1972.99	3
(K)cGSLGNIHHkPGGGQVEVK(S)	Carbamidomethyl (+57), Acetyl (+42)	672.674	2015	3
(K)cGSLGNIHHKPGGGQVEVkSEK(L)	Carbamidomethyl (+57), Acetyl (+42)	787.397	2359.17	3
(K)cGSLGNIHHkPGGGQVEVkSEK(L)	Carbamidomethyl (+57), Acetyl (+42), Acetyl (+42)	601.303	2401.18	4
(K)cGSLGNIHHKPGGGQVEVkSEK(L)	Carbamidomethyl (+57), Acetyl (+42)	590.8	2359.17	4
(K)cGSLGNIHHKPGGGQVEVkSEK(L)	Carbamidomethyl (+57), Acetyl (+42)	787.397	2359.17	3
(K)PGGGQVEVkSEK(L)	Acetyl (+42)	628.828	1255.64	2
(K)PGGGQVEVkSEK(L)	Acetyl (+42)	628.828	1255.64	2
(K)PGGGQVEVkSEkLDFK(D)	Acetyl (+42), Acetyl (+42)	901.47	1800.93	2
(K)SEKLDFKDR(V)		569.299	1136.58	2
(K)SEkLDFKDR(V)	Acetyl (+42)	590.304	1178.59	2
(K)SEkLDFKDR(V)	Acetyl (+42)	590.304	1178.59	2
(K)SEkLDFKDR(V)	Acetyl (+42)	590.304	1178.59	2
(K)SEkLDFkDR(V)	Acetyl (+42), Acetyl (+42)	611.309	1220.6	2
(K)SEkLDFkDR(V)	Acetyl (+42), Acetyl (+42)	611.309	1220.6	2
(K)SEKLDFKDR(V)		379.868	1136.58	3
(K)SEkLDFKDR(V)	Acetyl (+42)	393.872	1178.59	3
(K)LDFKDRVQSK(I)		412.563	1234.67	3
(K)DRVQSkIGSLDNITHVPGGGNK(K)	Acetyl (+42)	778.744	2333.21	3
(R)VQSKIGSLDNITHVPGGGNK(K)		674.364	2020.07	3
(R)VQSkIGSLDNITHVPGGGNK(K)	Acetyl (+42)	1032.05	2062.08	2
(R)VQSkIGSLDNITHVPGGGNkK(I)	Acetyl (+42), Acetyl (+42)	1117.1	2232.19	2
(K)IGSLDNITHVPGGGNK(K)		789.915	1577.82	2
(K)IGSLDNITHVPGGGNK(K)		526.946	1577.82	3
(K)IGSLDNITHVPGGGNK(K)		526.946	1577.82	3
(K)IGSLDNITHVPGGGNK(K)		526.946	1577.82	3
(K)IGSLDNITHVPGGGNK(K)		526.946	1577.82	3
(K)IGSLDNITHVPGGGNK(K)		526.946	1577.82	3
(K)IGSLDNITHVPGGGNK(K)		526.946	1577.82	3
(K)IGSLDNITHVPGGGNK(K)		789.915	1577.82	2
(K)IGSLDNITHVPGGGNK(K)		526.946	1577.82	3
(K)IGSLDNITHVPGGGNK(K)		526.946	1577.82	3
(K)IGSLDNITHVPGGGNK(K)		526.946	1577.82	3
(K)IGSLDNITHVPGGGNK(K)		526.946	1577.82	3
(K)IGSLDNITHVPGGGNK(K)		526.946	1577.82	3
(K)IGSLDNITHVPGGGNK(K)		526.946	1577.82	3
(K)IGSLDNITHVPGGGNK(K)		526.946	1577.82	3
(K)IGSLDNITHVPGGGNK(K)		526.946	1577.82	3
(K)IGSLDNITHVPGGGNK(K)		789.915	1577.82	2
(K)IGSLDNITHVPGGGNK(K)		526.946	1577.82	3
(K)IGSLDNITHVPGGGNK(K)		526.946	1577.82	3
(K)IGSLDNITHVPGGGNK(K)		526.946	1577.82	3
(K)IGSLDNITHVPGGGNK(K)		526.946	1577.82	3
(K)IGSLDNITHVPGGGNK(K)		526.946	1577.82	3
(K)IGSLDNITHVPGGGNK(K)		526.946	1577.82	3
(K)IGSLDNITHVPGGGNK(K)		526.946	1577.82	3
(K)IGSLDNITHVPGGGNkK(I)	Acetyl (+42)	874.968	1747.92	2
(K)IGSLDNITHVPGGGNkK(I)	Acetyl (+42)	874.968	1747.92	2
(K)IGSLDNITHVPGGGNKK(I)		853.963	1705.91	2
(K)IGSLDNITHVPGGGNKK(I)		853.963	1705.91	2
(K)IGSLDNITHVPGGGNkK(I)	Acetyl (+42)	874.968	1747.92	2
(K)IGSLDNITHVPGGGNkK(I)	Acetyl (+42)	583.648	1747.92	3
(K)IGSLDNITHVPGGGNKK(I)		569.644	1705.91	3
(K)IGSLDNITHVPGGGNKK(I)		853.963	1705.91	2
(K)IGSLDNITHVPGGGNkK(I)	Acetyl (+42)	583.648	1747.92	3
(K)IGSLDNITHVPGGGNkK(I)	Acetyl (+42)	583.648	1747.92	3
(K)IGSLDNITHVPGGGNkK(I)	Acetyl (+42)	583.648	1747.92	3
(K)IGSLDNITHVPGGGNkK(I)	Acetyl (+42)	583.648	1747.92	3
(K)IGSLDNITHVPGGGNkkIETHK(L)	Acetyl (+42), Acetyl (+42)	800.427	2398.26	3
(K)IGSLDNITHVPGGGNKkIETHK(L)	Acetyl (+42)	590.07	2356.25	4
(K)IGSLDNITHVPGGGNkkIETHK(L)	Acetyl (+42), Acetyl (+42)	600.572	2398.26	4
(K)KIETHkLTFR(E)	Acetyl (+42)	657.88	1313.75	2
(K)kIETHkLTFR(E)	Acetyl (+42), Acetyl (+42)	678.885	1355.76	2
(K)KIETHkLTFR(E)	Acetyl (+42)	438.923	1313.75	3
(K)kIETHkLTFR(E)	Acetyl (+42), Acetyl (+42)	452.926	1355.76	3
(K)kIETHKLTFR(E)	Acetyl (+42)	438.923	1313.75	3
(K)KIETHKLTFR(E)		424.919	1271.74	3
(K)kIETHkLTFR(E)	Acetyl (+42), Acetyl (+42)	452.926	1355.76	3
(K)kIETHkLTFR(E)	Acetyl (+42), Acetyl (+42)	452.926	1355.76	3
(K)IETHkLTFR(E)	Acetyl (+42)	593.833	1185.65	2
(K)IETHkLTFR(E)	Acetyl (+42)	593.833	1185.65	2
(K)IETHKLTFR(E)		382.221	1143.64	3
(K)IETHkLTFR(E)	Acetyl (+42)	396.224	1185.65	3
(K)IETHkLTFR(E)	Acetyl (+42)	396.224	1185.65	3
(K)IETHkLTFR(E)	Acetyl (+42)	396.224	1185.65	3
(K)IETHKLTFRENAK(A)		793.936	1585.86	2
(K)IETHkLTFRENAK(A)	Acetyl (+42)	543.63	1627.87	3
(K)IETHKLTFRENAK(A)		529.626	1585.86	3
(K)IETHKLTFRENAK(A)		397.472	1585.86	4
(R)ENAkAkTDHGAEIVYK(S)	Acetyl (+42), Acetyl (+42)	929.471	1856.93	2
(R)ENAkAkTDHGAEIVYK(S)	Acetyl (+42), Acetyl (+42)	619.983	1856.93	3
(K)AKTDHGAEIVYK(S)		666.351	1330.69	2
(K)AKTDHGAEIVYK(S)		666.351	1330.69	2
(K)AkTDHGAEIVYK(S)	Acetyl (+42)	687.357	1372.7	2
(K)AkTDHGAEIVYK(S)	Acetyl (+42)	687.357	1372.7	2
(K)AkTDHGAEIVYK(S)	Acetyl (+42)	687.357	1372.7	2
(K)AKTDHGAEIVYK(S)		666.351	1330.69	2
(K)AkTDHGAEIVYK(S)	Acetyl (+42)	687.357	1372.7	2
(K)AKTDHGAEIVYK(S)		444.57	1330.69	3
(K)AkTDHGAEIVYkSPVVSGDTSPR(H)	Acetyl (+42), Acetyl (+42)	1249.63	2497.24	2
(K)AkTDHGAEIVYkSPVVSGDTSPR(H)	Acetyl (+42), Acetyl (+42)	1249.63	2497.24	2
(K)AKTDHGAEIVYkSPVVSGDTSPR(H)	Acetyl (+42)	1228.62	2455.23	2
(K)AKTDHGAEIVYKSPVVSGDTSPR(H)		805.415	2413.22	3
(K)AkTDHGAEIVYKSPVVSGDTSPR(H)	Acetyl (+42)	819.419	2455.23	3
(K)AKTDHGAEIVYkSPVVSGDTSPR(H)	Acetyl (+42)	819.419	2455.23	3
(K)AKTDHGAEIVYkSPVVSGDTSPR(H)	Acetyl (+42)	614.816	2455.23	4
(K)AkTDHGAEIVYKSPVVSGDTSPR(H)	Acetyl (+42)	614.816	2455.23	4
(K)AKTDHGAEIVYKSPVVSGDTSPR(H)		604.313	2413.22	4
(K)AKTDHGAEIVYKSPVVSGDTSPR(H)		805.415	2413.22	3
(K)AkTDHGAEIVYKSPVVSGDTSPR(H)	Acetyl (+42)	819.419	2455.23	3
(K)TDHGAEIVYK(S)		566.785	1131.56	2
(K)TDHGAEIVYK(S)		566.785	1131.56	2
(K)TDHGAEIVYK(S)		566.785	1131.56	2
(K)TDHGAEIVYK(S)		566.785	1131.56	2
(K)TDHGAEIVYK(S)		566.785	1131.56	2
(K)TDHGAEIVYK(S)		566.785	1131.56	2
(K)TDHGAEIVYkSPVVSGDTSPR(H)	Acetyl (+42)	1129.06	2256.1	2
(K)TDHGAEIVYKSPVVSGDTSPR(H)		1108.05	2214.09	2
(K)TDHGAEIVYkSPVVSGDTSPR(H)	Acetyl (+42)	1129.06	2256.1	2
(K)TDHGAEIVYKSPVVSGDTSPR(H)		1108.05	2214.09	2
(K)TDHGAEIVYkSPVVSGDTSPR(H)	Acetyl (+42)	753.041	2256.1	3
(K)TDHGAEIVYKSPVVSGDTSPR(H)		739.038	2214.09	3
(K)TDHGAEIVYkSPVVSGDTSPR(H)	Acetyl (+42)	753.041	2256.1	3
(K)TDHGAEIVYKSPVVSGDTSPR(H)		739.038	2214.09	3
(K)TDHGAEIVYkSPVVSGDTSPR(H)	Acetyl (+42)	753.041	2256.1	3
(K)TDHGAEIVYKSPVVSGDTSPR(H)		554.53	2214.09	4
(K)TDHGAEIVYkSPVVSGDTSPR(H)	Acetyl (+42)	565.033	2256.1	4
(K)SPVVSGDTSPR(H)		551.28	1100.55	2
(K)SPVVSGDTSPR(H)		551.28	1100.55	2
(K)SPVVSGDTSPR(H)		551.28	1100.55	2
(K)SPVVSGDTSPR(H)		551.28	1100.55	2
(K)SPVVSGDTSPR(H)		551.28	1100.55	2
(K)SPVVSGDTSPR(H)		551.28	1100.55	2
(K)SPVVSGDTSPR(H)		551.28	1100.55	2
(K)SPVVSGDTSPR(H)		551.28	1100.55	2
(K)SPVVSGDTSPR(H)		551.28	1100.55	2
(K)SPVVSGDTSPR(H)		551.28	1100.55	2
(K)SPVVSGDTSPR(H)		551.28	1100.55	2
(K)SPVVSGDTSPR(H)		551.28	1100.55	2
(K)SPVVSGDTSPR(H)		551.28	1100.55	2
(K)SPVVSGDTSPR(H)		551.28	1100.55	2
(R)HLSNVSSTGSIDMVDSPQLATLADEVSASLAK(Q)		1081.87	3242.6	3
(R)HLSNVSSTGSIDmVDSPQLATLADEVSASLAK(Q)	Oxidation (+16)	1087.2	3258.59	3
(R)HLSNVSSTGSIDmVDSPQLATLADEVSASLAK(Q)	Oxidation (+16)	1087.2	3258.59	3
(R)HLSNVSSTGSIDmVDSPQLATLADEVSASLAK(Q)	Oxidation (+16)	1087.2	3258.59	3
(R)HLSNVSSTGSIDmVDSPQLATLADEVSASLAK(Q)	Oxidation (+16)	1087.2	3258.59	3
(R)HLSNVSSTGSIDmVDSPQLATLADEVSASLAK(Q)	Oxidation (+16)	1087.2	3258.59	3
(R)HLSNVSSTGSIDmVDSPQLATLADEVSASLAK(Q)	Oxidation (+16)	1087.2	3258.59	3
(R)HLSNVSSTGSIDmVDSPQLATLADEVSASLAK(Q)	Oxidation (+16)	1087.2	3258.59	3
(R)HLSNVSSTGSIDmVDSPQLATLADEVSASLAK(Q)	Oxidation (+16)	1087.2	3258.59	3
(R)HLSNVSSTGSIDmVDSPQLATLADEVSASLAK(Q)	Oxidation (+16)	815.655	3258.59	4
(R)HLSNVSSTGSIDmVDSPQLATLADEVSASLAK(Q)	Oxidation (+16)	815.655	3258.59	4
(R)HLSNVSSTGSIDmVDSPQLATLADEVSASLAK(Q)	Oxidation (+16)	815.655	3258.59	4
(R)HLSNVSSTGSIDmVDSPQLATLADEVSASLAK(Q)	Oxidation (+16)	1087.2	3258.59	3
(R)HLSNVSSTGSIDmVDSPQLATLADEVSASLAK(Q)	Oxidation (+16)	1087.2	3258.59	3
(R)HLSNVSSTGSIDMVDSPQLATLADEVSASLAK(Q)		811.657	3242.6	4
(R)HLSNVSSTGSIDmVDSPQLATLADEVSASLAK(Q)	Oxidation (+16)	815.655	3258.59	4
(R)HLSNVSSTGSIDmVDSPQLATLADEVSASLAkQGL(-)	Oxidation (+16), Acetyl (+42)	900.699	3598.77	4
