# Supplementary material for: Acetylation discriminates disease-specific tau deposition
Source: Nat Commun. 2023 Sep 22;14:5919. doi: 10.1038/s41467-023-41672-1 (PMC10517010; doi:10.1038/s41467-023-41672-1)
Supplement: Supplementary file 6 — Source data [file 41467_2023_41672_MOESM6_ESM.xlsx]

## Sheet: Fig. 1c
Time (days)		Normalized fluorescence intensity
0		0	0	0
0.00693949		-0.0088106	-0.0089514	-0.0089686
0.0138837		-0.0097895	-0.011509	-0.0128123
0.0208278		-0.0107685	-0.0127877	-0.0121717
0.027772		-0.010279	-0.0134271	-0.0134529
0.0347162		-0.0132159	-0.016624	-0.0140935
0.0416604		-0.0132159	-0.016624	-0.016656
0.0486046		-0.0151738	-0.0179028	-0.0179372
0.0555487		-0.0146843	-0.0179028	-0.016656
0.0624929		-0.0161527	-0.0179028	-0.0185778
0.0694371		-0.0161527	-0.0191816	-0.0179372
0.0763812		-0.0171317	-0.019821	-0.0217809
0.0833254		-0.0166422	-0.0217391	-0.0211403
0.0902697		-0.0171317	-0.0210997	-0.0198591
0.0972138		-0.0181106	-0.0217391	-0.0224215
0.104158		-0.0181106	-0.0204604	-0.0211403
0.111102		-0.0181106	-0.0230179	-0.0217809
0.118046		-0.0195791	-0.0230179	-0.0224215
0.12499		-0.0195791	-0.0242967	-0.0237028
0.131935		-0.0200685	-0.0242967	-0.0237028
0.138879		-0.0200685	-0.0242967	-0.0224215
0.145823		-0.0190896	-0.0236573	-0.0230621
0.152767		-0.0200685	-0.0255754	-0.0243434
0.159711		-0.0210475	-0.0236573	-0.0237028
0.166656		-0.0210475	-0.0255754	-0.024984
0.1736		-0.020558	-0.0242967	-0.024984
0.180544		-0.021537	-0.0262148	-0.0256246
0.187488		-0.0220264	-0.0255754	-0.0256246
0.194432		-0.0225159	-0.0255754	-0.0269058
0.201376		-0.0225159	-0.0274936	-0.0275464
0.208321		-0.0225159	-0.0255754	-0.0256246
0.215265		-0.021537	-0.0268542	-0.0262652
0.222209		-0.0239843	-0.028133	-0.0281871
0.229153		-0.0234949	-0.0274936	-0.0281871
0.236097		-0.0234949	-0.0262148	-0.0288277
0.243041		-0.0230054	-0.0287724	-0.0275464
0.249986		-0.0239843	-0.028133	-0.0288277
0.25693		-0.0234949	-0.028133	-0.0281871
0.263874		-0.0244738	-0.0268542	-0.0288277
0.270818		-0.0234949	-0.0287724	-0.0301089
0.277762		-0.0244738	-0.0287724	-0.0294683
0.284707		-0.0249633	-0.0294118	-0.0269058
0.291651		-0.0239843	-0.0300512	-0.0288277
0.298595		-0.0239843	-0.0294118	-0.0294683
0.305539		-0.0225159	-0.0274936	-0.0288277
0.312483		-0.0254528	-0.0294118	-0.0281871
0.319427		-0.0249633	-0.0300512	-0.0307495
0.326372		-0.0239843	-0.0294118	-0.0301089
0.333316		-0.0254528	-0.0313299	-0.0294683
0.34026		-0.0254528	-0.0300512	-0.0301089
0.347204		-0.0259422	-0.0300512	-0.0301089
0.354148		-0.0249633	-0.0313299	-0.0313901
0.361093		-0.0264317	-0.0306905	-0.0326714
0.368037		-0.0259422	-0.0306905	-0.0313901
0.374981		-0.0259422	-0.0319693	-0.0313901
0.381925		-0.0264317	-0.0319693	-0.0326714
0.388869		-0.0264317	-0.0326087	-0.0313901
0.395813		-0.0264317	-0.0319693	-0.0307495
0.402758		-0.0264317	-0.0319693	-0.0320307
0.409702		-0.0259422	-0.0326087	-0.0313901
0.416646		-0.0264317	-0.0319693	-0.033312
0.42359		-0.0269212	-0.0313299	-0.033312
0.430534		-0.0279001	-0.0326087	-0.0320307
0.437479		-0.0264317	-0.0326087	-0.0313901
0.444423		-0.0274107	-0.0326087	-0.033312
0.451367		-0.0269212	-0.0332481	-0.0326714
0.458312		-0.0274107	-0.0338875	-0.0320307
0.465256		-0.0269212	-0.0319693	-0.0320307
0.4722		-0.0274107	-0.0326087	-0.033312
0.479144		-0.0279001	-0.0338875	-0.0339526
0.486088		-0.0279001	-0.0338875	-0.0339526
0.493033		-0.0279001	-0.0345269	-0.033312
0.499977		-0.0283896	-0.0351662	-0.0339526
0.506921		-0.0283896	-0.0345269	-0.0326714
0.513865		-0.0279001	-0.0332481	-0.0339526
0.520809		-0.0288791	-0.0351662	-0.0339526
0.527754		-0.0283896	-0.0345269	-0.0345932
0.534698		-0.0283896	-0.0345269	-0.0352338
0.541642		-0.0283896	-0.0338875	-0.0345932
0.548586		-0.0283896	-0.0345269	-0.0352338
0.55553		-0.0293686	-0.0358056	-0.0352338
0.562474		-0.0288791	-0.0351662	-0.0352338
0.569419		-0.0288791	-0.0358056	-0.0352338
0.576363		-0.0298581	-0.0358056	-0.0352338
0.583307		-0.0298581	-0.036445	-0.0352338
0.590251		-0.030837	-0.036445	-0.0371557
0.597195		-0.0298581	-0.0370844	-0.0352338
0.604139		-0.0298581	-0.0358056	-0.0365151
0.611084		-0.0288791	-0.0370844	-0.0345932
0.618028		-0.0313265	-0.0377238	-0.0377963
0.624972		-0.0323054	-0.0377238	-0.0377963
0.631916		-0.031816	-0.0390026	-0.0365151
0.63886		-0.030837	-0.036445	-0.0371557
0.645805		-0.0313265	-0.0358056	-0.0377963
0.652749		-0.0313265	-0.036445	-0.0377963
0.659693		-0.031816	-0.0377238	-0.0371557
0.666637		-0.0313265	-0.036445	-0.0384369
0.673581		-0.0313265	-0.0383632	-0.0377963
0.680525		-0.031816	-0.0377238	-0.0377963
0.68747		-0.0303475	-0.0377238	-0.0371557
0.694414		-0.030837	-0.0377238	-0.0365151
0.701358		-0.0303475	-0.0370844	-0.0377963
0.708302		-0.031816	-0.0383632	-0.0365151
0.715246		-0.031816	-0.0370844	-0.0365151
0.72219		-0.0313265	-0.036445	-0.0377963
0.729135		-0.031816	-0.0377238	-0.0377963
0.736079		-0.0313265	-0.0383632	-0.0371557
0.743023		-0.0313265	-0.0377238	-0.0384369
0.749967		-0.0323054	-0.0383632	-0.0377963
0.756911		-0.0332844	-0.0396419	-0.0390775
0.763856		-0.030837	-0.0390026	-0.0397181
0.7708		-0.0327949	-0.0396419	-0.0384369
0.777744		-0.0327949	-0.0390026	-0.0390775
0.784688		-0.0327949	-0.0390026	-0.0384369
0.791632		-0.0327949	-0.0396419	-0.0390775
0.798576		-0.0323054	-0.0390026	-0.0397181
0.805521		-0.0327949	-0.0396419	-0.0397181
0.812465		-0.0327949	-0.0396419	-0.0377963
0.819409		-0.0327949	-0.0402813	-0.0384369
0.826353		-0.0323054	-0.0402813	-0.0397181
0.833297		-0.0332844	-0.0409207	-0.0403587
0.840241		-0.0337739	-0.0402813	-0.0409994
0.847186		-0.0342633	-0.0396419	-0.0384369
0.85413		-0.0337739	-0.0409207	-0.0390775
0.861074		-0.0327949	-0.0402813	-0.0397181
0.868018		-0.0332844	-0.0402813	-0.0403587
0.874962		-0.0337739	-0.0409207	-0.0403587
0.881907		-0.0342633	-0.0409207	-0.0397181
0.888851		-0.0347528	-0.0409207	-0.0403587
0.895795		-0.0347528	-0.0415601	-0.0409994
0.902739		-0.0337739	-0.0409207	-0.0409994
0.909683		-0.0337739	-0.0409207	-0.0422806
0.916627		-0.0342633	-0.0409207	-0.0403587
0.923572		-0.0357318	-0.0402813	-0.0429212
0.930516		-0.0347528	-0.0402813	-0.0403587
0.93746		-0.0352423	-0.0421995	-0.0409994
0.944404		-0.0347528	-0.0421995	-0.04164
0.951348		-0.0342633	-0.0415601	-0.0409994
0.958293		-0.0347528	-0.0415601	-0.0429212
0.965237		-0.0347528	-0.0421995	-0.04164
0.972181		-0.0347528	-0.0421995	-0.0435618
0.979125		-0.0352423	-0.0415601	-0.0435618
0.986069		-0.0352423	-0.0428389	-0.0435618
0.993014		-0.0347528	-0.0415601	-0.0403587
0.999958		-0.0347528	-0.0421995	-0.0422806
1.0069		-0.0347528	-0.0421995	-0.0422806
1.01385		-0.0352423	-0.0428389	-0.0429212
1.02079		-0.0352423	-0.0421995	-0.0422806
1.02773		-0.0352423	-0.0434783	-0.0422806
1.03468		-0.0352423	-0.0434783	-0.0409994
1.04162		-0.0342633	-0.0428389	-0.0429212
1.04857		-0.0362212	-0.0421995	-0.0429212
1.05551		-0.0352423	-0.0428389	-0.0429212
1.06246		-0.0347528	-0.0441176	-0.0429212
1.0694		-0.0342633	-0.0428389	-0.04164
1.07634		-0.0347528	-0.0434783	-0.0435618
1.08329		-0.0357318	-0.0428389	-0.0435618
1.09023		-0.0347528	-0.0428389	-0.0429212
1.09718		-0.0362212	-0.0434783	-0.0442024
1.10412		-0.0362212	-0.0421995	-0.0422806
1.11106		-0.0362212	-0.0434783	-0.0442024
1.11801		-0.0352423	-0.0434783	-0.044843
1.12495		-0.0362212	-0.0434783	-0.0429212
1.1319		-0.0357318	-0.0421995	-0.0422806
1.13884		-0.0352423	-0.044757	-0.0429212
1.14579		-0.0357318	-0.0434783	-0.0429212
1.15273		-0.0357318	-0.044757	-0.0422806
1.15967		-0.0362212	-0.044757	-0.044843
1.16662		-0.0362212	-0.0434783	-0.0442024
1.17356		-0.0362212	-0.0434783	-0.0442024
1.18051		-0.0352423	-0.044757	-0.0422806
1.18745		-0.0362212	-0.0434783	-0.0454837
1.19439		-0.0337739	-0.0434783	-0.0442024
1.20134		-0.0357318	-0.044757	-0.0454837
1.20828		-0.0357318	-0.0453964	-0.0442024
1.21523		-0.0352423	-0.044757	-0.0442024
1.22217		-0.0362212	-0.044757	-0.0435618
1.22912		-0.0367107	-0.0441176	-0.044843
1.23606		-0.0367107	-0.0441176	-0.0442024
1.243		-0.0357318	-0.0434783	-0.0442024
1.24995		-0.0367107	-0.044757	-0.044843
1.25689		-0.0357318	-0.044757	-0.044843
1.26384		-0.0362212	-0.044757	-0.0435618
1.27078		-0.0352423	-0.0441176	-0.0454837
1.27772		-0.0362212	-0.0441176	-0.0454837
1.28467		-0.0362212	-0.0441176	-0.044843
1.29161		-0.0372002	-0.0453964	-0.044843
1.29856		-0.0372002	-0.0441176	-0.0442024
1.3055		-0.0372002	-0.044757	-0.0454837
1.31245		-0.0367107	-0.0453964	-0.0461243
1.31939		-0.0362212	-0.044757	-0.044843
1.32633		-0.0367107	-0.0441176	-0.0442024
1.33328		-0.0357318	-0.0434783	-0.0454837
1.34022		-0.0352423	-0.0441176	-0.044843
1.34717		-0.0367107	-0.0441176	-0.0461243
1.35411		-0.0367107	-0.0460358	-0.0454837
1.36106		-0.0357318	-0.0441176	-0.044843
1.368		-0.0367107	-0.0441176	-0.0461243
1.37494		-0.0362212	-0.0453964	-0.0461243
1.38189		-0.0367107	-0.0453964	-0.0454837
1.38883		-0.0357318	-0.044757	-0.0454837
1.39578		-0.0362212	-0.0441176	-0.0454837
1.40272		-0.0367107	-0.044757	-0.0461243
1.40966		-0.0372002	-0.044757	-0.0454837
1.41661		-0.0376897	-0.0441176	-0.044843
1.42355		-0.0372002	-0.0453964	-0.0474055
1.4305		-0.0367107	-0.0453964	-0.0474055
1.43744		-0.0372002	-0.0453964	-0.0454837
1.44439		-0.0367107	-0.044757	-0.0467649
1.45133		-0.0372002	-0.0441176	-0.0454837
1.45827		-0.0372002	-0.0453964	-0.0480461
1.46522		-0.0372002	-0.044757	-0.0474055
1.47216		-0.0376897	-0.0453964	-0.0467649
1.47911		-0.0367107	-0.0453964	-0.0467649
1.48605		-0.0372002	-0.0441176	-0.0467649
1.49299		-0.0372002	-0.044757	-0.0474055
1.49994		-0.0372002	-0.0434783	-0.0474055
1.50688		-0.0372002	-0.0460358	-0.0467649
1.51383		-0.0381791	-0.0466752	-0.0474055
1.52077		-0.0376897	-0.0453964	-0.0480461
1.52772		-0.0367107	-0.044757	-0.0474055
1.53466		-0.0376897	-0.0441176	-0.0467649
1.5416		-0.0376897	-0.0441176	-0.0467649
1.54855		-0.0381791	-0.0453964	-0.0467649
1.55549		-0.0372002	-0.0441176	-0.0467649
1.56244		-0.0367107	-0.0460358	-0.0474055
1.56938		-0.0367107	-0.044757	-0.0480461
1.57632		-0.0376897	-0.0441176	-0.0467649
1.58327		-0.0372002	-0.0434783	-0.0467649
1.59021		-0.0381791	-0.0453964	-0.0461243
1.59716		-0.0381791	-0.0453964	-0.0480461
1.6041		-0.0367107	-0.0453964	-0.0480461
1.61105		-0.0376897	-0.044757	-0.0474055
1.61799		-0.0381791	-0.044757	-0.0486867
1.62493		-0.0367107	-0.0441176	-0.0486867
1.63188		-0.0386686	-0.044757	-0.0474055
1.63882		-0.0376897	-0.044757	-0.0480461
1.64577		-0.0376897	-0.0453964	-0.0486867
1.65271		-0.0376897	-0.0441176	-0.0493274
1.65965		-0.0381791	-0.044757	-0.0486867
1.6666		-0.0372002	-0.044757	-0.049968
1.67354		-0.0381791	-0.0460358	-0.0506086
1.68049		-0.0357318	-0.0441176	-0.0486867
1.68743		-0.0376897	-0.0441176	-0.0506086
1.69438		-0.0362212	-0.0453964	-0.0486867
1.70132		-0.0381791	-0.0453964	-0.0493274
1.70826		-0.0367107	-0.0453964	-0.0486867
1.71521		-0.0381791	-0.044757	-0.049968
1.72215		-0.0381791	-0.0441176	-0.0480461
1.7291		-0.0381791	-0.044757	-0.0480461
1.73604		-0.0381791	-0.0441176	-0.0493274
1.74298		-0.0381791	-0.0428389	-0.0506086
1.74993		-0.0381791	-0.0441176	-0.049968
1.75687		-0.0376897	-0.044757	-0.0486867
1.76382		-0.0381791	-0.0428389	-0.0506086
1.77076		-0.0376897	-0.0434783	-0.0506086
1.77771		-0.0381791	-0.0421995	-0.049968
1.78465		-0.0372002	-0.044757	-0.049968
1.79159		-0.0381791	-0.0428389	-0.049968
1.79854		-0.0381791	-0.0421995	-0.049968
1.80548		-0.0381791	-0.0428389	-0.0512492
1.81243		-0.0381791	-0.0434783	-0.0493274
1.81937		-0.0376897	-0.0434783	-0.0512492
1.82631		-0.0386686	-0.0402813	-0.049968
1.83326		-0.0386686	-0.0434783	-0.0512492
1.8402		-0.0381791	-0.0415601	-0.049968
1.84715		-0.0381791	-0.0421995	-0.0518898
1.85409		-0.0381791	-0.0409207	-0.0512492
1.86104		-0.0372002	-0.0421995	-0.0506086
1.86798		-0.0367107	-0.0421995	-0.0506086
1.87492		-0.0376897	-0.0421995	-0.0506086
1.88187		-0.0376897	-0.0409207	-0.0506086
1.88881		-0.0376897	-0.0415601	-0.0518898
1.89576		-0.0376897	-0.0409207	-0.0512492
1.9027		-0.0372002	-0.0409207	-0.0518898
1.90964		-0.0376897	-0.0421995	-0.0518898
1.91659		-0.0376897	-0.0396419	-0.053171
1.92353		-0.0376897	-0.0409207	-0.0506086
1.93048		-0.0372002	-0.0402813	-0.0512492
1.93742		-0.0372002	-0.0402813	-0.0525304
1.94437		-0.0367107	-0.0383632	-0.0518898
1.95131		-0.0362212	-0.0390026	-0.0512492
1.95825		-0.0352423	-0.0396419	-0.0512492
1.9652		-0.0367107	-0.0383632	-0.0506086
1.97214		-0.0367107	-0.0370844	-0.0525304
1.97909		-0.0367107	-0.0370844	-0.0518898
1.98603		-0.0372002	-0.0396419	-0.0512492
1.99298		-0.0357318	-0.0351662	-0.0518898
1.99992		-0.0337739	-0.0345269	-0.0518898
2.00686		-0.0362212	-0.0358056	-0.0512492
2.01381		-0.0362212	-0.0345269	-0.0518898
2.02075		-0.0347528	-0.0338875	-0.0506086
2.0277		-0.0362212	-0.0338875	-0.0518898
2.03464		-0.0357318	-0.0332481	-0.0512492
2.04158		-0.0352423	-0.0306905	-0.0512492
2.04853		-0.0352423	-0.0326087	-0.0506086
2.05547		-0.0362212	-0.0287724	-0.0512492
2.06242		-0.0342633	-0.0300512	-0.0506086
2.06936		-0.0332844	-0.0262148	-0.0525304
2.07631		-0.0347528	-0.0268542	-0.0525304
2.08325		-0.0347528	-0.0230179	-0.0512492
2.09019		-0.0327949	-0.0255754	-0.0518898
2.09714		-0.0332844	-0.0191816	-0.0525304
2.10408		-0.0327949	-0.0230179	-0.0518898
2.11103		-0.0327949	-0.0236573	-0.0525304
2.11797		-0.0327949	-0.0134271	-0.0538117
2.12491		-0.031816	-0.0108696	-0.0518898
2.13186		-0.0327949	-0.0095908	-0.0512492
2.1388		-0.0313265	-0.0095908	-0.0518898
2.14575		-0.031816	-0.0076726	-0.0525304
2.15269		-0.0323054	-0.0006394	-0.0538117
2.15964		-0.0323054	0.0159846	-0.053171
2.16658		-0.0293686	-0.0019182	-0.0512492
2.17352		-0.0303475	0.0217391	-0.0512492
2.18047		-0.0279001	0.0210997	-0.053171
2.18741		-0.0288791	0.0204604	-0.0518898
2.19436		-0.0288791	0.0294118	-0.0525304
2.2013		-0.0269212	0.0575448	-0.0512492
2.20824		-0.0288791	0.053069	-0.053171
2.21519		-0.0274107	0.0607417	-0.0518898
2.22213		-0.0244738	0.0716113	-0.0512492
2.22908		-0.0254528	0.0690537	-0.0506086
2.23602		-0.0230054	0.11509	-0.0512492
2.24297		-0.0239843	0.101662	-0.0493274
2.24991		-0.0230054	0.148338	-0.0493274
2.25685		-0.0225159	0.143223	-0.0493274
2.2638		-0.0234949	0.148338	-0.0506086
2.27074		-0.0210475	0.163683	-0.0493274
2.27769		-0.021537	0.189898	-0.0480461
2.28463		-0.0200685	0.190537	-0.0493274
2.29157		-0.0210475	0.174552	-0.049968
2.29852		-0.021537	0.2289	-0.0493274
2.30546		-0.0195791	0.278133	-0.0518898
2.31241		-0.0200685	0.248082	-0.049968
2.31935		-0.0146843	0.205882	-0.0512492
2.3263		-0.0190896	0.262148	-0.0525304
2.33324		-0.0171317	0.289642	-0.0512492
2.34018		-0.0200685	0.361253	-0.0506086
2.34713		-0.0190896	0.322251	-0.0518898
2.35407		-0.0186001	0.391304	-0.0518898
2.36102		-0.0181106	0.326087	-0.0506086
2.36796		-0.0161527	0.319693	-0.0518898
2.3749		-0.0166422	0.388747	-0.0525304
2.38185		-0.0132159	0.366368	-0.0518898
2.38879		-0.0146843	0.320972	-0.053171
2.39574		-0.0146843	0.351023	-0.0518898
2.40268		-0.0107685	0.366368	-0.053171
2.40963		-0.0132159	0.4789	-0.0518898
2.41657		-0.0122369	0.494885	-0.0518898
2.42351		-0.011258	0.37532	-0.0512492
2.43046		-0.0034263	0.41624	-0.053171
2.4374		-0.0078316	0.44757	-0.053171
2.44435		-0.0097895	0.443095	-0.0525304
2.45129		-0.0078316	0.423913	-0.053171
2.45823		-0.0097895	0.491049	-0.053171
2.46518		-0.0088106	0.414962	-0.053171
2.47212		-0.0044053	0.431586	-0.053171
2.47907		-0.0083211	0.526215	-0.0544523
2.48601		0.00685267	0.454604	-0.053171
2.49296		-0.0019579	0.537084	-0.053171
2.4999		-0.0063632	0.547315	-0.0538117
2.50684		0.00342633	0.432225	-0.0544523
2.51379		-0.0044053	0.4789	-0.0538117
2.52073		-0.0039158	0.461637	-0.0538117
2.52768		-0.0019579	0.530691	-0.0525304
2.53462		0.00293686	0.504476	-0.0512492
2.54157		-0.0019579	0.468031	-0.0512492
2.54851		0.00146843	0.455243	-0.0525304
2.55545		0.00881057	0.564578	-0.0518898
2.5624		0.00293686	0.486573	-0.0525304
2.56934		0.00489476	0.519821	-0.0493274
2.57629		0.00881057	0.620844	-0.0525304
2.58323		0.00587372	0.673913	-0.0525304
2.59017		0.00734214	0.640665	-0.049968
2.59712		0.00978953	0.679028	-0.0518898
2.60406		0.0176211	0.592072	-0.0506086
2.61101		0.00930005	0.569693	-0.0525304
2.61795		0.0156632	0.684783	-0.049968
2.6249		0.0137053	0.616368	-0.0512492
2.63184		0.0225159	0.688619	-0.0486867
2.63878		0.0274107	0.53133	-0.044843
2.64573		0.0279001	0.517903	-0.0461243
2.65267		0.0220264	0.654092	-0.0403587
2.65962		0.0225159	0.762788	-0.0442024
2.66656		0.0234949	0.596547	-0.0429212
2.6735		0.0342633	0.563939	-0.0390775
2.68045		0.0327949	0.57289	-0.0377963
2.68739		0.0347528	0.702046	-0.0358744
2.69434		0.0367107	0.677749	-0.0301089
2.70128		0.0416055	0.671995	-0.0281871
2.70823		0.0391581	0.611253	-0.0192184
2.71517		0.0465002	0.573529	-0.016656
2.72211		0.0655898	0.763427	-0.008328
2.72906		0.0528634	0.77046	-0.0128123
2.736		0.0636319	0.58376	0.00832799
2.74295		0.0651003	0.634271	0.0108904
2.74989		0.0621635	0.77046	0.0281871
2.75683		0.0665688	0.632992	0.0121717
2.76378		0.0792951	0.705882	0.0172966
2.77072		0.0807636	0.790921	0.0256246
2.77767		0.0856583	0.685422	0.049968
2.78461		0.0841899	0.763427	0.0435618
2.79156		0.0915321	0.696931	0.0640615
2.7985		0.109153	0.834399	0.0916079
2.80544		0.111601	0.734015	0.0980141
2.81239		0.114537	0.790281	0.110186
2.81933		0.141459	0.686061	0.196669
2.82628		0.115027	0.811381	0.114029
2.83322		0.126285	0.637468	0.130685
2.84016		0.132648	0.800512	0.161435
2.84711		0.150269	0.698849	0.169122
2.85405		0.134116	0.638107	0.140295
2.861		0.174254	0.765345	0.200512
2.86794		0.194322	0.72954	0.213325
2.87489		0.150269	0.961637	0.245996
2.88183		0.148311	0.838875	0.203716
2.88877		0.185511	0.748721	0.253043
2.89572		0.180127	0.721867	0.313901
2.90266		0.169848	0.699488	0.355541
2.90961		0.198238	0.860614	0.356182
2.91655		0.195301	0.882992	0.299167
2.9235		0.199217	0.751279	0.418962
2.93044		0.200685	0.755115	0.407431
2.93738		0.206559	0.648338	0.361947
2.94433		0.214391	0.764066	0.429853
2.95127		0.211943	0.735934	0.372838
2.95822		0.258933	0.882353	0.332479
2.96516		0.240333	0.834399	0.393338
2.9721		0.226138	0.871483	0.402947
2.97905		0.232991	0.742967	0.456118
2.98599		0.235438	0.734015	0.351057
2.99294		0.26187	0.850384	0.50993
2.99988		0.242291	0.790281	0.560538
3.00683		0.258933	0.787724	0.457399
3.01377		0.241801	0.823529	0.491352
3.02071		0.25208	0.847187	0.475336
3.02766		0.306902	0.848465	0.521461
3.0346		0.28928	0.752558	0.550288
3.04155		0.265786	0.91688	0.40615
3.04849		0.271659	0.790921	0.617553
3.05543		0.263338	0.881714	0.449071
3.06238		0.332354	0.810102	0.486227
3.06932		0.267744	0.91624	0.445868
3.07627		0.281938	0.794757	0.493274
3.08321		0.288791	0.932864	0.467649
3.09016		0.285854	0.907928	0.529148
3.0971		0.291238	0.76023	0.466368
3.10404		0.322075	0.923913	0.629725
3.11099		0.286833	0.789642	0.715567
3.11793		0.320117	0.772379	0.453555
3.12488		0.293686	0.919437	0.586803
3.13182		0.300049	0.907928	0.459321
3.13876		0.348997	0.776215	0.506726
3.14571		0.330396	0.923274	0.595131
3.15265		0.302007	0.820332	0.501602
3.1596		0.295644	0.930946	0.557976
3.16654		0.314733	0.857417	0.504164
3.17349		0.34606	0.765345	0.518258
3.18043		0.310817	0.767263	0.587444
3.18737		0.328928	0.75	0.589366
3.19432		0.329907	0.943095	0.600256
3.20126		0.32697	1.01662	0.566304
3.20821		0.32697	0.856138	0.527226
3.21515		0.329907	0.89578	0.567585
3.22209		0.363681	1	0.594491
3.22904		0.338718	1.03325	0.629084
3.23598		0.343612	0.904092	0.516976
3.24293		0.358297	0.810742	0.577194
3.24987		0.32746	0.925831	0.719411
3.25682		0.345081	0.992967	0.590647
3.26376		0.352423	0.824169	0.641256
3.2707		0.350465	0.929028	0.663037
3.27765		0.345081	0.91688	0.655349
3.28459		0.38277	0.898338	0.647021
3.29154		0.368576	0.776215	0.572069
3.29848		0.366128	0.872123	0.672646
3.30542		0.351444	0.925831	0.554132
3.31237		0.353402	0.919437	0.702755
3.31931		0.369555	0.83312	0.570788
3.32626		0.397455	1.08312	0.754644
3.3332		0.357807	0.863171	0.663677
3.34015		0.37396	0.82289	0.57271
3.34709		0.387665	0.840153	0.691224
3.35403		0.404797	0.867647	0.679693
3.36098		0.387665	1.11125	0.684177
3.36792		0.395986	1.01535	0.652146
3.37487		0.400392	0.950128	0.852018
3.38181		0.380813	0.944373	0.809737
3.38875		0.409202	1.06458	0.932735
3.3957		0.386686	0.832481	0.712364
3.40264		0.398434	1.01151	0.824471
3.40959		0.416055	0.965473	0.673286
3.41653		0.433186	1.02494	0.738629
3.42348		0.378855	1.00384	0.871877
3.43042		0.417034	1.04028	0.741832
3.43736		0.390113	1.07609	0.757848
3.44431		0.389134	0.870844	0.767457
3.45125		0.431718	1.10294	0.807816
3.4582		0.404797	0.950767	0.735426
3.46514		0.397455	0.856777	0.860346
3.47208		0.445913	1.04412	0.7918
3.47903		0.410671	0.983376	0.939782
3.48597		0.43025	0.93798	0.820628
3.49292		0.423397	1.12916	0.707239
3.49986		0.398923	1.12532	0.784113
3.50681		0.434655	0.909207	0.817425
3.51375		0.423886	0.93734	0.929532
3.52069		0.417523	0.898338	0.827675
3.52764		0.449339	0.959719	0.738629
3.53458		0.441018	0.938619	0.982703
3.54153		0.440529	0.952046	0.767457
3.54847		0.435634	1.08824	0.919283
3.55542		0.452766	1.12468	0.834721
3.56236		0.44836	1.08887	0.973735
3.5693		0.433186	1.1202	0.819347
3.57625		0.464513	1.04859	0.852659
3.58319		0.452766	1.06969	0.900705
3.59014		0.428781	0.938619	1.14414
3.59708		0.462555	0.932864	0.963485
3.60402		0.447381	0.973146	0.942345
3.61097		0.48605	0.934783	0.862908
3.61791		0.450808	1.13299	0.725817
3.62486		0.451787	1.11637	0.908392
3.6318		0.449339	1.04795	0.857143
3.63875		0.491924	0.957801	0.917361
3.64569		0.486539	0.920716	0.928251
3.65263		0.458639	1.03261	0.851377
3.65958		0.482624	1.04668	0.8123
3.66652		0.471366	1.20524	0.887892
3.67347		0.475281	0.976982	0.844971
3.68041		0.501224	0.950128	1.13453
3.68735		0.511503	0.951407	1.00128
3.6943		0.473813	0.875959	0.807816
3.70124		0.54185	0.973146	0.814862
3.70819		0.465981	1.07033	0.868033
3.71513		0.490945	0.973146	0.8123
3.72208		0.447871	1.02302	1.06086
3.72902		0.488987	0.898977	0.866111
3.73596		0.493392	0.919437	0.825112
3.74291		0.501713	1.0211	0.858424
3.74985		0.465002	1.14003	0.880205
3.7568		0.49486	1.03389	0.811659
3.76374		0.517866	0.968031	0.884049
3.77068		0.482624	0.842711	0.904548
3.77763		0.533529	1.08951	0.835362
3.78457		0.49486	0.922634	0.850737
3.79152		0.518845	0.957801	0.802691
3.79846		0.514929	1.02813	0.90647
3.80541		0.525698	1.10806	0.874439
3.81235		0.539403	1.14322	0.896861
3.81929		0.511992	0.961637	0.841127
3.82624		0.537445	1.16113	0.943626
3.83318		0.53304	1.09463	0.843049
3.84013		0.548703	1.03005	0.81294
3.84707		0.543808	0.970588	1.11531
3.85402		0.532061	0.986573	0.900705
3.86096		0.520313	1.1023	1.02114
3.8679		0.500245	0.933504	0.998078
3.87485		0.531082	1.05627	1.05766
3.88179		0.503671	0.93734	0.903267
3.88874		0.537934	0.968031	0.84369
3.89568		0.538913	1.19309	0.95836
3.90262		0.549192	0.973146	1.1435
3.90957		0.587861	1.06458	0.820628
3.91651		0.543808	1.00384	0.88533
3.92346		0.541361	1.00703	0.921204
3.9304		0.608419	1.11253	0.927611
3.93735		0.525698	0.946292	0.909033
3.94429		0.630445	0.96867	0.889814
3.95123		0.537445	1.02174	0.850096
3.95818		0.557513	0.990409	0.809737
3.96512		0.552619	0.962276	1.06086
3.97207		0.53255	0.91624	1.04164
3.97901		0.571219	1.09847	0.973094
3.98595		0.57905	1.02366	1.17681
3.9929		0.614782	0.931586	0.837284
3.99984		0.56094	0.959079	0.92697
4.00679		0.586393	1.14962	0.841127
4.01373		0.584924	1.06138	1.11275
4.02068		0.562408	0.984015	1.0205
4.02762		0.590308	1.01535	0.98911
4.03456		0.636319	1.06714	0.871877
4.04151		0.556535	1.02046	0.904548
4.04845		0.524229	1.03389	1.06534
4.0554		0.633872	1.12212	0.938501
4.06234		0.634361	1.02238	1.01345
4.06928		0.605482	0.96867	0.97886
4.07623		0.665198	1.04476	0.94811
4.08317		0.582966	0.936061	1.07431
4.09012		0.609398	0.970588	0.829596
4.09706		0.604993	0.913043	0.953235
4.10401		0.580519	1.03197	0.966047
4.11095		0.581987	0.941176	0.871877
4.11789		0.58835	0.93734	1.04741
4.12484		0.578561	1.0876	1.1025
4.13178		0.572198	1.02621	0.900064
4.13873		0.638277	0.994246	0.952594
4.14567		0.596672	1.03133	0.960282
4.15261		0.590308	0.920077	0.929532
4.15956		0.604014	0.941176	0.903908
4.1665		0.677435	0.986573	0.912876
4.17345		0.636809	0.866368	0.943626
4.18039		0.61723	0.858056	1.06598
4.18734		0.593735	0.861893	0.96861
4.19428		0.606461	0.935422	0.926329
4.20122		0.590308	0.974425	1.00448
4.20817		0.632893	0.87532	0.903908
4.21511		0.615761	1.0422	0.964766
4.22206		0.643172	0.908568	0.935298
4.229		0.603524	0.917519	1.15439
4.23594		0.624572	0.824169	0.935939
4.24289		0.672051	0.884271	1.15247
4.24983		0.611845	0.890026	1.03395
4.25678		0.654919	0.920716	1.00448
4.26372		0.625551	0.87532	0.913517
4.27067		0.63534	0.912404	0.860346
4.27761		0.61674	0.863811	0.910314
4.28455		0.622614	0.895141	0.91672
4.2915		0.638767	1.01598	0.991672
4.29844		0.638767	0.868926	1.12044
4.30539		0.605482	1.00703	0.942985
4.31233		0.664709	0.866368	0.898142
4.31928		0.648067	0.868286	0.928892
4.32622		0.71072	0.861893	0.950032
4.33316		0.641703	0.939898	1.01345
4.34011		0.65443	0.86445	0.92697
4.34705		0.62604	0.861893	0.976297
4.354		0.671561	0.934783	1.06855
4.36094		0.631424	0.896419	0.965407
4.36788		0.758688	0.829284	1.07687
4.37483		0.685756	0.865729	0.875721
4.38177		0.65394	0.920716	0.877643
4.38872		0.654919	0.853581	0.998078
4.39566		0.706314	0.828645	1.04292
4.40261		0.669114	0.819693	1.11531
4.40955		0.641703	0.789003	1.1198
4.41649		0.636809	0.912404	1.00512
4.42344		0.669604	0.960997	0.855862
4.43038		0.672051	0.828645	0.997438
4.43733		0.665198	0.872123	0.903908
4.44427		0.656388	0.929028	1.01537
4.45121		0.674988	0.81266	0.919283
4.45816		0.656877	0.776854	1.08969
4.4651		0.708272	0.847826	0.964766
4.47205		0.731278	0.897698	0.903908
4.47899		0.675967	0.726343	0.923126
4.48594		0.743514	0.830563	1.03716
4.49288		0.679883	0.863171	0.975657
4.49982		0.689183	0.782609	0.960282
4.50677		0.743025	0.795396	1.14798
4.51371		0.724914	0.756394	0.892377
4.52066		0.709251	0.84335	1.12236
4.5276		0.715614	0.868286	0.990391
4.53454		0.698972	0.845269	0.995516
4.54149		0.718551	0.7289	0.957719
4.54843		0.694077	0.826726	0.884689
4.55538		0.68184	0.790281	1.07751
4.56232		0.718551	0.813939	0.834721
4.56927		0.701419	0.860614	0.931454
4.57621		0.762115	0.773018	1.04228
4.58315		0.696035	0.777494	0.934017
4.5901		0.705335	0.735934	1.07175
4.59704		0.689183	0.748721	0.880846
4.60399		0.716593	0.858696	0.861627
4.61093		0.724425	0.747442	0.93722
4.61787		0.736172	0.790281	0.82319
4.62482		0.786588	0.731458	0.808456
4.63176		0.712188	0.731458	0.936579
4.63871		0.732746	0.785806	1.07495
4.64565		0.744493	0.773018	0.927611
4.6526		0.758199	0.737212	0.786035
4.65954		0.750367	0.730818	0.894299
4.66648		0.746941	0.716752	0.950673
4.67343		0.718062	0.786445	0.834081
4.68037		0.73862	0.749361	1.03139
4.68732		0.74792	0.75	0.88533
4.69426		0.731767	0.701407	0.930173
4.70121		0.768967	0.713555	0.996156
4.70815		0.821831	0.784527	0.935298
4.71509		0.77582	0.758312	0.912236
4.72204		0.751346	0.750639	0.805894
4.72898		0.748409	0.68798	0.827034
4.73593		0.76603	0.795396	0.927611
4.74287		0.800294	0.763427	0.814222
4.74981		0.783162	0.722506	0.923767
4.75676		0.750367	0.773018	0.956438
4.7637		0.770925	0.73913	0.835362
4.77065		0.76652	0.725703	0.925689
4.77759		0.788057	0.663683	0.994875
4.78454		0.790504	0.736573	0.859065
4.79148		0.802741	0.732737	0.878283
4.79842		0.789036	0.725703	0.868033
4.80537		0.851199	0.758312	0.762332
4.81231		0.772394	0.710997	0.824471
4.81926		0.818894	0.719309	1.06791
4.8262		0.778757	0.748082	0.755926
4.83314		0.79393	0.712276	0.952594
4.84009		0.805188	0.723785	0.891736
4.84703		0.830152	0.740409	0.866111
4.85398		0.831131	0.782609	0.809097
4.86092		0.786588	0.753197	0.83344
4.86787		0.868331	0.814578	0.832799
4.87481		0.828194	0.695013	0.908392
4.88175		0.837983	0.755754	0.7713
4.8887		0.786099	0.725064	0.925689
4.89564		0.821831	0.705243	0.8123
4.90259		0.870289	0.65665	0.793722
4.90953		0.795399	0.710997	0.832159
4.91647		0.907489	0.753836	0.801409
4.92342		0.861968	0.71867	0.869315
4.93036		0.824767	0.71867	0.714926
4.93731		0.90651	0.72954	0.944907
4.94425		0.844836	0.725703	0.909033
4.9512		0.830641	0.681586	0.892377
4.95814		0.85952	0.701407	0.952594
4.96508		0.868331	0.753197	0.736067
4.97203		0.864415	0.68798	0.91672
4.97897		0.837004	0.710997	0.859705
4.98592		0.848262	0.715473	0.961563
4.99286		0.865394	0.709719	0.818065
4.9998		0.851689	0.748082	0.826393
5.00675		0.849731	0.702046	0.735426

## Sheet: Fig. 1g
Residue number	Number of peptides detected
240
241
242
243	1
244	1
245	1
246	1
247	1
248	1
249	1
250	1
251	1
252	1
253	1
254	1
255
256
257
258
259
260	1
261	1
262	1
263	1
264	1
265	1
266	1
267	1
268
269
270
271
272
273
274
306
307
308
309
310
311
312
313
314
315
316
317
318
319
320
321
322	16
323	16
324	16
325	16
326	16
327	16
328	16
329	16
330	16
331	16
332	16
333	16
334	16
335	16
336	16
337	16
338	16
339	16
340	16
341	41
342	41
343	41
344	41
345	41
346	41
347	41
348	41
349	41
350	5
351	5
352	5
353	5
354	279
355	279
356	279
357	279
358	279
359	279
360	279
361	279
362	279
363	279
364	279
365	279
366	279
367	279
368	279
369	279
370	105
371	4
372	4
373	4
374	4
375	4
376	5
377	5
378	5
379	5
380	2
381	2
382	2
383	2
384
385	1
386	1
387	1
388	1
389	1
390	1
391	1
392	1
393	1
394	1
395	1
396	2
397	2
398	2
399	2
400	2
401	2
402	2
403	2
404	2
405	2
406	2
407	3
408	3
409	3
410	3
411	3
412	3
413	3
414	3
415	3
416	3
417	3
418	3
419	3
420	3
421	3
422	3
423	3
424	3
425	3
426	3
427	3
428	3
429	3
430	3
431	3
432	3
433	3
434	3
435	3
436	3
437	3
438	3
439
440
441

## Sheet: Fig. 1f
Residue number	Normalized intensity ratio	Error
1
2
3
4
5
6	0
7
8
9
10
11	0
12
13
14
15
16	0
17	0
18
19
20
21
22
23
24
25
26
27
28
29
30
31
32
33
34
35
36
37
38
39
40	0.095608	0.131738
41
42
43
44
45
46
47
48
49
50
51
52
53
54
55
56
57
58
59
60
61
62
63
64
65
66
67
68
69
70
71
72
73
74
75
76
77
78
79
80
81
82
83
84
85
86
87
88
89
90
91
92
93
94
95
96
97
98
99
100
101
102
103
104
105	0.126828	0.0943525
106
107	0.112665	0.101723
108
109	0.291148	0.0470192
110
111	0.0718087	0.158419
112
113
114
115
116
117	0.203106	0.0720633
118	0.213582	0.0874609
119	0.205044	0.118997
120
121
122
123
124
125
126
127
128
129
130	0.148289	0.172605
131
132	0.173926	0.106716
133	0.161238	0.0886313
134	0.548514	0.0830663
135	0.644749	0.069735
136
137
138
139
140
141
142
143
144
145	0.193701	0.10664
146
147
148
149
150	0.349871	0.0673997
151	0.359555	0.0550783
152
153
154	0.999728	0.0723742
155	0.670119	0.0404399
156	0.516139	0.0416452
157
158
159	0.672504	0.0745293
160
161	0.588018	0.0773307
162	0.863145	0.0903164
163
164	0.368319	0.0726677
165
166
167
168
169
170
171
172
173
174
175
176	0.424879	0.070884
177
178
179
180
181
182	0.44456	0.104501
183
184	0.914019	0.0680533
185
186
187
188
189
190	0.575323	0.107668
191
192
193
194
195
196	0.460993	0.0849766
197
198
199
200	0.594761	0.0704165
201
202
203	0.386572	0.0569222
204
205	0.882684	0.170217
206	0.513424	0.0438418
207
208
209
210
211
212
213
214
215
216
217
218	0.18691	0.121291
219
220
221
222
223
224
225	0.35581	0.0802002
226
227
228	0.150871	0.207109
229
230
231
232
233	0.127397	0.264837
234
235
236
237
238
239
240
241
242
243
244	0.111847	0.123562
245
246
247
248
249
250
251
252
253
254
255
256	0
257
258
259
260
261
262
263	0
264
265
266
267
268
269
270
271
272
273
274
275
276
277
278
279
280
281
282
283
284
285
286
287
288
289
290
291
292
293
294
295
296
297
298
299
300
301
302
303
304
305
306
307
308
309	0
310
311
312
313
314
315	0
316	0
317	0
318	0
319
320
321
322
323	0
324
325
326
327
328
329
330
331
332
333
334
335
336
337
338	0
339
340	0
341
342
343
344
345
346
347
348
349
350
351
352
353
354
355
356
357
358
359
360
361
362
363
364
365
366
367
368
369
370
371
372	0
373
374
375
376
377	0
378
379
380
381	0
382
383
384
385
386
387
388
389
390
391
392
393
394
395
396
397
398
399
400
401
402
403
404
405
406
407
408
409
410
411
412
413	0.219258	0.0685065
414
415
416	0.101791	0.0579011
417
418
419
420
421
422
423
424	0.406069	0.0331342
425	0.0939628	0.095448
426
427	0.155891	0.0620549
428	0.0533863	0.154669
429
430
431
432
433	0.0279298	0.347066
434
435
436
437
438
439	0.0196809	0.295302
440
441

## Sheet: Fig. 2d
Residue	Acetylation level (%) of acetylated 4R tau	Error (%)	Acetylation level (%) of auto-acetylated 4R tau	Error (%)
K24	0	2.01297	11	3.33136
K44	2.89	1.89128	4.54	3.26749
K67	5.62	1.51016	12.4	2.58025
K87	2.28	1.66995	10.5	2.74973
K130	3.84	2.32711	18.9	3.92242
K132	20.8	2.76739	18.9	4.54031
K140	16.1	2.09428	7.48	3.27662
K141	22.2	2.42687	9.47	4.25226
K143	23.6	2.30212	19.6	3.71332
K148	24.1	2.37762	23.7	3.65842
K150	16.5	2.32606	13	3.86861
K163	9.36	1.35857	23.2	2.4994
K174	5.13	2.70496	1.21	4.23066
K180	0	2.42867	3.76	4.20561
K190	2.31	1.65773	15.9	3.19081
K224	0.736	2.368	-0.333	3.69712
K225	5.46	3.01191	6.67	4.33551
K234	4.05	2.60027	10.6	4.26485
K240	7.76	2.3006	3.23	3.70598
K254	7.92	2.63631	19.9	4.90665
K257	13.2	1.96707	14.7	3.52624
K259	9.75	2.66129	7.35	4.02837
K267	18.3	2.17893	21.8	3.92532
K274	16	1.96962	22.1	3.26673
K280	24.3	2.81965	26.8	4.9979
K281	22.7	2.37549	26.5	4.46976
K290	68.4	6.37204	71.1	9.7208
K294	50.2	4.75132	32.8	6.10095
K298	48.2	3.21267	32.5	5.36127
K311	26.9	3.45683	31	6.87498
K317	58.9	4.86968	65	9.53026
K321	82.1	13.6645	82.9	16.6345
K331	22.5	2.93284	24.9	4.75339
K340	11.3	2.01327	16.3	5.18939
K343	18.5	2.26302	23.3	6.15841
K347	18.2	2.64367	28.3	7.78754
K353	19.5	2.81955	26	6.89684
K369	13.9	2.27132	21.5	5.91812
K370	17.7	2.31741	17.8	5.99636
K375	21.2	3.85111	20.1	9.82961
K383	19.9	2.59539	24.2	7.72899
K385	19.2	2.80187	12.1	6.3601
K395	7.13	3.38086	12.8	9.68633
K438	10.3	2.11981	12.1	7.77409

## Sheet: Fig. 3a
Time (days)		3R tau				Acetylated 3R tau				4R tau				Acetylated 4R tau
0		0.0615435	0.0552904	0.0557841		0.0556195	0.0551259	0.0572651		0.0437716	0.0441007	0.0441007		0.0432779	0.0434425	0.0424552
0.00693949		0.0585815	0.0529867	0.0534803		0.0529867	0.0528221	0.0551259		0.0426197	0.0429488	0.043607		0.0427843	0.0427843	0.0419615
0.0138837		0.0582524	0.0523284	0.052493		0.0523284	0.0519993	0.0543031		0.0424552	0.042126	0.0429488		0.042126	0.0424552	0.0417969
0.0208278		0.0579233	0.0519993	0.0526576		0.0521639	0.052493	0.053974		0.0424552	0.0426197	0.0426197		0.0422906	0.0424552	0.0417969
0.027772		0.0580879	0.0518348	0.0523284		0.0515057	0.0515057	0.0536449		0.0424552	0.0424552	0.0426197		0.042126	0.0422906	0.0413033
0.0347162		0.0571005	0.051012	0.0521639		0.0513411	0.0511766	0.0536449		0.042126	0.0424552	0.0427843		0.0416324	0.042126	0.0416324
0.0416604		0.0571005	0.051012	0.0515057		0.0508475	0.051012	0.0529867		0.0422906	0.0424552	0.0426197		0.0417969	0.0419615	0.0414678
0.0486046		0.0564423	0.0506829	0.0511766		0.0508475	0.0511766	0.0526576		0.0422906	0.0422906	0.0426197		0.0419615	0.042126	0.0416324
0.0555487		0.0566069	0.0506829	0.0515057		0.0506829	0.0508475	0.0529867		0.042126	0.0422906	0.0424552		0.0417969	0.042126	0.0414678
0.0624929		0.0561132	0.0506829	0.051012		0.0501892	0.0505183	0.0521639		0.042126	0.0422906	0.0424552		0.0417969	0.042126	0.0409742
0.0694371		0.0561132	0.0503538	0.0511766		0.0498601	0.0503538	0.0518348		0.0419615	0.0419615	0.0422906		0.0417969	0.0417969	0.0411387
0.0763812		0.0557841	0.0501892	0.0501892		0.0500247	0.0498601	0.0521639		0.042126	0.042126	0.0424552		0.0417969	0.0419615	0.0411387
0.0833254		0.0559487	0.0496956	0.0503538		0.0500247	0.0500247	0.0518348		0.0419615	0.042126	0.0424552		0.0417969	0.0419615	0.0411387
0.0902697		0.0557841	0.0498601	0.0506829		0.0498601	0.0500247	0.0518348		0.0419615	0.0417969	0.0422906		0.0417969	0.0422906	0.0413033
0.0972138		0.055455	0.0496956	0.0500247		0.0498601	0.0503538	0.0523284		0.0419615	0.0419615	0.0422906		0.0417969	0.042126	0.0413033
0.104158		0.055455	0.0500247	0.0503538		0.0493665	0.0496956	0.0519993		0.0417969	0.042126	0.0422906		0.0419615	0.042126	0.0411387
0.111102		0.055455	0.0493665	0.0501892		0.0490374	0.0498601	0.0516702		0.0419615	0.042126	0.042126		0.0416324	0.0417969	0.0411387
0.118046		0.0549613	0.0493665	0.0500247		0.0492019	0.0498601	0.0516702		0.0419615	0.0417969	0.0422906		0.0417969	0.0419615	0.0409742
0.12499		0.0549613	0.0490374	0.0496956		0.0488728	0.049531	0.0516702		0.0416324	0.0417969	0.0419615		0.0413033	0.0417969	0.0409742
0.131935		0.0547968	0.0490374	0.0496956		0.0490374	0.049531	0.0511766		0.0416324	0.0419615	0.0422906		0.0416324	0.0416324	0.0409742
0.138879		0.0547968	0.0490374	0.0500247		0.0493665	0.0490374	0.0513411		0.0417969	0.0419615	0.042126		0.0416324	0.042126	0.0413033
0.145823		0.0551259	0.0492019	0.0498601		0.0492019	0.0493665	0.0508475		0.0417969	0.0419615	0.042126		0.0417969	0.0417969	0.0413033
0.152767		0.0547968	0.0487082	0.049531		0.0488728	0.0490374	0.0511766		0.0416324	0.0417969	0.042126		0.0419615	0.0417969	0.0411387
0.159711		0.0544677	0.0492019	0.0496956		0.0488728	0.0485437	0.0511766		0.0417969	0.0417969	0.042126		0.0416324	0.0417969	0.0408096
0.166656		0.0544677	0.0487082	0.0493665		0.0488728	0.0493665	0.051012		0.0416324	0.0416324	0.0419615		0.0414678	0.0416324	0.0409742
0.1736		0.0546322	0.0490374	0.0493665		0.0490374	0.0490374	0.0511766		0.0414678	0.0416324	0.0419615		0.0411387	0.0416324	0.0406451
0.180544		0.0543031	0.0485437	0.0492019		0.0492019	0.0488728	0.0506829		0.0416324	0.0414678	0.0419615		0.0414678	0.0416324	0.0408096
0.187488		0.0541386	0.0487082	0.0492019		0.0487082	0.0488728	0.0508475		0.0416324	0.0414678	0.0419615		0.0414678	0.0416324	0.0409742
0.194432		0.053974	0.0487082	0.0488728		0.0488728	0.0488728	0.0506829		0.0417969	0.0416324	0.0419615		0.0417969	0.0419615	0.0411387
0.201376		0.053974	0.0482146	0.0487082		0.04805	0.0487082	0.0506829		0.0416324	0.0416324	0.0419615		0.0416324	0.0417969	0.0411387
0.208321		0.053974	0.0487082	0.0492019		0.0485437	0.0488728	0.0503538		0.0414678	0.0414678	0.0417969		0.0416324	0.0417969	0.0409742
0.215265		0.0543031	0.0483791	0.0490374		0.0487082	0.0485437	0.051012		0.0414678	0.0414678	0.0417969		0.0413033	0.0416324	0.0408096
0.222209		0.0534803	0.04805	0.0485437		0.0482146	0.0485437	0.0501892		0.0413033	0.0414678	0.0417969		0.0411387	0.0414678	0.0409742
0.229153		0.0536449	0.0482146	0.0485437		0.0485437	0.0485437	0.0505183		0.0414678	0.0413033	0.0417969		0.0414678	0.0414678	0.0406451
0.236097		0.0536449	0.0485437	0.0483791		0.0487082	0.0483791	0.0505183		0.0413033	0.0411387	0.0414678		0.0409742	0.0414678	0.0406451
0.243041		0.0538095	0.0478855	0.0487082		0.0482146	0.0478855	0.0501892		0.0411387	0.0414678	0.0417969		0.0414678	0.0414678	0.0408096
0.249986		0.0534803	0.04805	0.0483791		0.0482146	0.0482146	0.0505183		0.0414678	0.0413033	0.0416324		0.0409742	0.0411387	0.0404805
0.25693		0.0536449	0.04805	0.0485437		0.0482146	0.0482146	0.049531		0.0411387	0.0413033	0.0416324		0.0411387	0.0414678	0.0406451
0.263874		0.0533158	0.0483791	0.0483791		0.0477209	0.04805	0.0503538		0.0411387	0.0413033	0.0414678		0.0413033	0.0416324	0.0406451
0.270818		0.0536449	0.0478855	0.04805		0.0482146	0.0485437	0.0496956		0.0411387	0.0413033	0.0414678		0.0413033	0.0414678	0.0406451
0.277762		0.0533158	0.0478855	0.0482146		0.0478855	0.0482146	0.0505183		0.0411387	0.0409742	0.0414678		0.0411387	0.0411387	0.0406451
0.284707		0.0531512	0.0477209	0.0488728		0.04805	0.0478855	0.0501892		0.0409742	0.0411387	0.0416324		0.0411387	0.0413033	0.0404805
0.291651		0.0534803	0.0475564	0.0483791		0.0483791	0.0477209	0.0503538		0.0411387	0.0414678	0.0414678		0.0409742	0.0411387	0.0406451
0.298595		0.0534803	0.0477209	0.0482146		0.04805	0.0475564	0.0496956		0.0409742	0.0414678	0.0414678		0.0411387	0.0411387	0.0404805
0.305539		0.053974	0.0482146	0.0483791		0.0478855	0.0478855	0.0500247		0.0411387	0.0413033	0.0414678		0.0411387	0.0413033	0.040316
0.312483		0.0529867	0.0477209	0.0485437		0.0475564	0.0482146	0.0500247		0.0409742	0.0411387	0.0413033		0.0406451	0.0413033	0.0404805
0.319427		0.0531512	0.0475564	0.0478855		0.0472272	0.0482146	0.0496956		0.0411387	0.0413033	0.0413033		0.0408096	0.0413033	0.0406451
0.326372		0.0534803	0.0477209	0.04805		0.04805	0.0477209	0.0493665		0.0408096	0.0413033	0.0414678		0.0408096	0.0413033	0.040316
0.333316		0.0529867	0.0472272	0.0482146		0.0475564	0.0473918	0.0498601		0.0409742	0.0411387	0.0413033		0.0408096	0.0409742	0.0404805
0.34026		0.0529867	0.0475564	0.04805		0.0472272	0.0482146	0.0496956		0.0408096	0.0409742	0.0414678		0.0409742	0.0411387	0.040316
0.347204		0.0528221	0.0475564	0.04805		0.0477209	0.0478855	0.0498601		0.0409742	0.0409742	0.0411387		0.0408096	0.0409742	0.0404805
0.354148		0.0531512	0.0472272	0.0477209		0.0478855	0.0478855	0.0498601		0.0411387	0.0413033	0.0411387		0.0406451	0.0409742	0.040316
0.361093		0.0526576	0.0473918	0.0473918		0.0470627	0.04805	0.049531		0.0406451	0.0411387	0.0414678		0.0408096	0.0409742	0.0401514
0.368037		0.0528221	0.0473918	0.0477209		0.0477209	0.0477209	0.049531		0.0409742	0.0409742	0.0413033		0.0408096	0.0411387	0.0401514
0.374981		0.0528221	0.0470627	0.0477209		0.0473918	0.0477209	0.049531		0.0408096	0.0408096	0.0411387		0.0408096	0.0409742	0.040316
0.381925		0.0526576	0.0470627	0.0473918		0.0472272	0.0473918	0.0493665		0.0406451	0.0409742	0.0411387		0.0408096	0.0408096	0.0399868
0.388869		0.0526576	0.0468981	0.0477209		0.0473918	0.0475564	0.049531		0.0409742	0.0408096	0.0411387		0.0404805	0.0406451	0.0398223
0.395813		0.0526576	0.0470627	0.0478855		0.0472272	0.0470627	0.049531		0.0406451	0.0409742	0.0411387		0.0404805	0.0406451	0.040316
0.402758		0.0526576	0.0470627	0.0475564		0.0468981	0.0470627	0.0492019		0.0406451	0.0409742	0.0411387		0.0406451	0.0408096	0.0398223
0.409702		0.0528221	0.0468981	0.0477209		0.0472272	0.0473918	0.0492019		0.0408096	0.0406451	0.0411387		0.040316	0.0409742	0.040316
0.416646		0.0526576	0.0470627	0.0472272		0.0472272	0.0473918	0.0492019		0.0406451	0.0408096	0.0411387		0.0406451	0.0406451	0.0398223
0.42359		0.052493	0.0472272	0.0472272		0.0472272	0.0475564	0.0493665		0.0408096	0.0408096	0.0411387		0.040316	0.0408096	0.0396577
0.430534		0.0521639	0.0468981	0.0475564		0.0467336	0.0472272	0.0492019		0.0404805	0.0409742	0.0411387		0.040316	0.0404805	0.0398223
0.437479		0.0526576	0.0468981	0.0477209		0.0468981	0.0473918	0.0488728		0.0409742	0.0408096	0.0413033		0.040316	0.0406451	0.0399868
0.444423		0.0523284	0.0468981	0.0472272		0.0472272	0.0467336	0.0488728		0.0408096	0.0409742	0.0411387		0.0404805	0.0406451	0.0399868
0.451367		0.052493	0.0467336	0.0473918		0.0467336	0.0472272	0.0490374		0.0408096	0.0408096	0.0413033		0.0404805	0.0406451	0.0398223
0.458312		0.0523284	0.046569	0.0475564		0.0470627	0.0473918	0.0490374		0.0404805	0.0408096	0.0409742		0.0404805	0.0408096	0.0399868
0.465256		0.052493	0.0470627	0.0475564		0.046569	0.0473918	0.0490374		0.0408096	0.0408096	0.0409742		0.0404805	0.0408096	0.0396577
0.4722		0.0523284	0.0468981	0.0472272		0.0468981	0.0470627	0.0490374		0.0404805	0.0406451	0.0409742		0.040316	0.0404805	0.0398223
0.479144		0.0521639	0.046569	0.0470627		0.0467336	0.0472272	0.0490374		0.0404805	0.0404805	0.0408096		0.040316	0.0404805	0.0398223
0.486088		0.0521639	0.046569	0.0470627		0.0468981	0.0473918	0.0488728		0.0404805	0.0404805	0.0409742		0.040316	0.0406451	0.0398223
0.493033		0.0521639	0.0464045	0.0472272		0.0467336	0.0467336	0.0488728		0.0408096	0.0408096	0.0409742		0.0401514	0.0406451	0.0396577
0.499977		0.0519993	0.0462399	0.0470627		0.0464045	0.0470627	0.0487082		0.0408096	0.0404805	0.0408096		0.0401514	0.040316	0.0396577
0.506921		0.0519993	0.0464045	0.0473918		0.046569	0.0468981	0.0488728		0.040316	0.0404805	0.0408096		0.040316	0.0408096	0.0398223
0.513865		0.0521639	0.0467336	0.0470627		0.046569	0.0470627	0.0485437		0.040316	0.0404805	0.0408096		0.0401514	0.0404805	0.0394932
0.520809		0.0518348	0.0462399	0.0470627		0.0462399	0.046569	0.0483791		0.040316	0.0406451	0.0408096		0.040316	0.0404805	0.0398223
0.527754		0.0519993	0.0464045	0.0468981		0.0462399	0.0468981	0.0483791		0.0404805	0.0404805	0.0406451		0.040316	0.0406451	0.0396577
0.534698		0.0519993	0.0464045	0.0467336		0.046569	0.0462399	0.0487082		0.0401514	0.040316	0.0406451		0.0404805	0.0408096	0.0399868
0.541642		0.0519993	0.046569	0.0468981		0.046569	0.0467336	0.0487082		0.040316	0.0404805	0.0404805		0.040316	0.0408096	0.0401514
0.548586		0.0519993	0.0464045	0.0467336		0.046569	0.0462399	0.0485437		0.040316	0.040316	0.0404805		0.0406451	0.0406451	0.0401514
0.55553		0.0516702	0.0460754	0.0467336		0.0464045	0.0467336	0.0483791		0.040316	0.0401514	0.0404805		0.040316	0.0404805	0.0399868
0.562474		0.0518348	0.0462399	0.0467336		0.0464045	0.0467336	0.0488728		0.0401514	0.040316	0.0406451		0.040316	0.0404805	0.0398223
0.569419		0.0518348	0.0460754	0.0467336		0.0462399	0.0468981	0.04805		0.040316	0.040316	0.0404805		0.040316	0.040316	0.0396577
0.576363		0.0515057	0.0460754	0.0467336		0.0464045	0.046569	0.0485437		0.0401514	0.040316	0.040316		0.040316	0.0404805	0.0398223
0.583307		0.0515057	0.0459108	0.0467336		0.0464045	0.0462399	0.0483791		0.0401514	0.040316	0.040316		0.0401514	0.040316	0.0398223
0.590251		0.0511766	0.0459108	0.0462399		0.0460754	0.0467336	0.0483791		0.0399868	0.040316	0.0404805		0.040316	0.0404805	0.0396577
0.597195		0.0515057	0.0457463	0.0467336		0.0464045	0.0460754	0.0483791		0.0401514	0.0401514	0.0404805		0.0404805	0.0404805	0.0398223
0.604139		0.0515057	0.0460754	0.0464045		0.0460754	0.0467336	0.0485437		0.0399868	0.0401514	0.0404805		0.0404805	0.040316	0.0398223
0.611084		0.0518348	0.0457463	0.0468981		0.0454172	0.0455817	0.0477209		0.0399868	0.0401514	0.0406451		0.040316	0.0404805	0.0396577
0.618028		0.051012	0.0455817	0.0460754		0.0457463	0.0462399	0.04805		0.0399868	0.0399868	0.0404805		0.0399868	0.0401514	0.0398223
0.624972		0.0506829	0.0455817	0.0460754		0.0459108	0.0460754	0.0482146		0.0399868	0.0401514	0.040316		0.040316	0.0404805	0.0398223
0.631916		0.0508475	0.0452526	0.0464045		0.0460754	0.0464045	0.0478855		0.0401514	0.0401514	0.0406451		0.040316	0.0404805	0.0398223
0.63886		0.0511766	0.0459108	0.0462399		0.0455817	0.0460754	0.0482146		0.0398223	0.0399868	0.040316		0.0401514	0.0404805	0.0394932
0.645805		0.051012	0.0460754	0.0460754		0.0459108	0.0460754	0.04805		0.0398223	0.0401514	0.0404805		0.0401514	0.0404805	0.0398223
0.652749		0.051012	0.0459108	0.0460754		0.0459108	0.0459108	0.0478855		0.0399868	0.0401514	0.040316		0.0401514	0.040316	0.0396577
0.659693		0.0508475	0.0455817	0.0462399		0.0460754	0.0464045	0.0477209		0.0399868	0.0399868	0.0401514		0.0401514	0.0406451	0.0398223
0.666637		0.051012	0.0459108	0.0459108		0.0460754	0.0464045	0.0478855		0.0399868	0.0401514	0.0401514		0.0399868	0.0404805	0.0396577
0.673581		0.051012	0.0454172	0.0460754		0.0455817	0.0459108	0.04805		0.0399868	0.0399868	0.040316		0.0401514	0.040316	0.0394932
0.680525		0.0508475	0.0455817	0.0460754		0.0457463	0.0462399	0.0475564		0.0399868	0.0398223	0.0401514		0.0398223	0.0399868	0.0394932
0.68747		0.0513411	0.0455817	0.0462399		0.0460754	0.0459108	0.0477209		0.0398223	0.0399868	0.0399868		0.0401514	0.0401514	0.0394932
0.694414		0.0511766	0.0455817	0.0464045		0.0459108	0.0455817	0.0473918		0.0399868	0.0399868	0.0401514		0.0398223	0.0401514	0.0394932
0.701358		0.0513411	0.0457463	0.0460754		0.0455817	0.0460754	0.0475564		0.0399868	0.0399868	0.040316		0.0399868	0.0401514	0.0396577
0.708302		0.0508475	0.0454172	0.0464045		0.0455817	0.0457463	0.0473918		0.0399868	0.0399868	0.040316		0.0399868	0.0404805	0.0394932
0.715246		0.0508475	0.0457463	0.0464045		0.0455817	0.0457463	0.0475564		0.0398223	0.0399868	0.040316		0.0396577	0.0401514	0.0394932
0.72219		0.051012	0.0459108	0.0460754		0.0454172	0.0457463	0.0475564		0.0396577	0.0399868	0.040316		0.0399868	0.0399868	0.0396577
0.729135		0.0508475	0.0455817	0.0460754		0.0459108	0.0459108	0.0477209		0.0396577	0.0398223	0.0401514		0.0398223	0.0401514	0.0393286
0.736079		0.051012	0.0454172	0.0462399		0.0457463	0.0455817	0.0475564		0.0398223	0.0399868	0.0401514		0.0401514	0.040316	0.0394932
0.743023		0.051012	0.0455817	0.0459108		0.0457463	0.0459108	0.0472272		0.0396577	0.0398223	0.0404805		0.0401514	0.0401514	0.0389995
0.749967		0.0506829	0.0454172	0.0460754		0.0454172	0.0455817	0.0473918		0.0396577	0.0398223	0.0401514		0.0399868	0.0401514	0.0391641
0.756911		0.0503538	0.045088	0.0457463		0.0454172	0.0454172	0.0477209		0.0396577	0.0399868	0.0401514		0.0396577	0.0401514	0.0391641
0.763856		0.0511766	0.0452526	0.0455817		0.0454172	0.0460754	0.0477209		0.0398223	0.0399868	0.0401514		0.0396577	0.0401514	0.0391641
0.7708		0.0505183	0.045088	0.0459108		0.0455817	0.0454172	0.0475564		0.0398223	0.0398223	0.0401514		0.0394932	0.0398223	0.0391641
0.777744		0.0505183	0.0452526	0.0457463		0.0459108	0.0457463	0.0475564		0.0396577	0.0399868	0.0399868		0.0398223	0.0396577	0.0394932
0.784688		0.0505183	0.0452526	0.0459108		0.0454172	0.0454172	0.0468981		0.0399868	0.0398223	0.0401514		0.0396577	0.0399868	0.0391641
0.791632		0.0505183	0.045088	0.0457463		0.0452526	0.0455817	0.0472272		0.0396577	0.0398223	0.0401514		0.0394932	0.0401514	0.0391641
0.798576		0.0506829	0.0452526	0.0455817		0.045088	0.0454172	0.0475564		0.0394932	0.0398223	0.0401514		0.0398223	0.0398223	0.0393286
0.805521		0.0505183	0.045088	0.0455817		0.0447589	0.0454172	0.0470627		0.0394932	0.0396577	0.0399868		0.0396577	0.0399868	0.0391641
0.812465		0.0505183	0.045088	0.0460754		0.0452526	0.0454172	0.0473918		0.0396577	0.0396577	0.0398223		0.0398223	0.0398223	0.0391641
0.819409		0.0505183	0.0449235	0.0459108		0.045088	0.045088	0.0472272		0.0396577	0.0396577	0.0399868		0.0398223	0.0399868	0.0393286
0.826353		0.0506829	0.0449235	0.0455817		0.0452526	0.0452526	0.0470627		0.0396577	0.0396577	0.0401514		0.0396577	0.0398223	0.0393286
0.833297		0.0503538	0.0447589	0.0454172		0.0455817	0.0455817	0.0470627		0.0393286	0.0396577	0.0398223		0.0401514	0.0401514	0.0394932
0.840241		0.0501892	0.0449235	0.0452526		0.0454172	0.0454172	0.0473918		0.0396577	0.0396577	0.0396577		0.0398223	0.0401514	0.0393286
0.847186		0.0500247	0.045088	0.0459108		0.0454172	0.0452526	0.0470627		0.0394932	0.0396577	0.0399868		0.0399868	0.0401514	0.0393286
0.85413		0.0501892	0.0447589	0.0457463		0.0455817	0.0452526	0.0468981		0.0396577	0.0394932	0.0396577		0.0394932	0.0399868	0.0391641
0.861074		0.0505183	0.0449235	0.0455817		0.0452526	0.0452526	0.0475564		0.0394932	0.0394932	0.0398223		0.0396577	0.0398223	0.0393286
0.868018		0.0503538	0.0449235	0.0454172		0.0447589	0.045088	0.0472272		0.0393286	0.0396577	0.0398223		0.0399868	0.0399868	0.0393286
0.874962		0.0501892	0.0447589	0.0454172		0.045088	0.0454172	0.0470627		0.0394932	0.0396577	0.0398223		0.0396577	0.0399868	0.0391641
0.881907		0.0500247	0.0447589	0.0455817		0.0452526	0.045088	0.0467336		0.0396577	0.0394932	0.0398223		0.0396577	0.0401514	0.0391641
0.888851		0.0498601	0.0447589	0.0454172		0.045088	0.0454172	0.0470627		0.0393286	0.0396577	0.0398223		0.0396577	0.0399868	0.0393286
0.895795		0.0498601	0.0445944	0.0452526		0.0447589	0.0452526	0.0470627		0.0393286	0.0394932	0.0396577		0.0398223	0.0401514	0.0389995
0.902739		0.0501892	0.0447589	0.0452526		0.0447589	0.0449235	0.0467336		0.0393286	0.0394932	0.0398223		0.0398223	0.040316	0.0393286
0.909683		0.0501892	0.0447589	0.0449235		0.0445944	0.0449235	0.0467336		0.0393286	0.0394932	0.0396577		0.0399868	0.0401514	0.0394932
0.916627		0.0500247	0.0447589	0.0454172		0.0452526	0.045088	0.0475564		0.0393286	0.0393286	0.0398223		0.0398223	0.0399868	0.0393286
0.923572		0.049531	0.0449235	0.0447589		0.0445944	0.045088	0.0467336		0.0393286	0.0394932	0.0398223		0.0399868	0.0398223	0.0393286
0.930516		0.0498601	0.0449235	0.0454172		0.0445944	0.045088	0.0472272		0.0391641	0.0396577	0.0396577		0.0396577	0.0399868	0.0389995
0.93746		0.0496956	0.0444298	0.0452526		0.0447589	0.0445944	0.0470627		0.0391641	0.0394932	0.0394932		0.0398223	0.0398223	0.0394932
0.944404		0.0498601	0.0444298	0.045088		0.0447589	0.0447589	0.046569		0.0394932	0.0393286	0.0396577		0.0398223	0.0399868	0.0389995
0.951348		0.0500247	0.0445944	0.0452526		0.0447589	0.0449235	0.046569		0.0393286	0.0393286	0.0398223		0.0394932	0.040316	0.0393286
0.958293		0.0498601	0.0445944	0.0447589		0.0449235	0.0447589	0.0464045		0.0391641	0.0393286	0.0394932		0.0394932	0.0399868	0.0391641
0.965237		0.0498601	0.0444298	0.045088		0.045088	0.0449235	0.0467336		0.0391641	0.0394932	0.0394932		0.0396577	0.0398223	0.0393286
0.972181		0.0498601	0.0444298	0.0445944		0.0445944	0.0449235	0.046569		0.0393286	0.0393286	0.0394932		0.0396577	0.0398223	0.0391641
0.979125		0.0496956	0.0445944	0.0445944		0.0444298	0.0447589	0.046569		0.0393286	0.0394932	0.0396577		0.0394932	0.0399868	0.0393286
0.986069		0.0496956	0.0442653	0.0445944		0.0449235	0.045088	0.046569		0.0393286	0.0393286	0.0396577		0.0394932	0.0398223	0.0389995
0.993014		0.0498601	0.0445944	0.0454172		0.0444298	0.0449235	0.0467336		0.0393286	0.0393286	0.0396577		0.0396577	0.0396577	0.0389995
0.999958		0.0498601	0.0444298	0.0449235		0.0447589	0.0445944	0.046569		0.0391641	0.0394932	0.0398223		0.0396577	0.0399868	0.0391641
1.0069		0.0498601	0.0444298	0.0449235		0.0444298	0.0445944	0.046569		0.0391641	0.0393286	0.0396577		0.0393286	0.0398223	0.0389995
1.01385		0.0496956	0.0442653	0.0447589		0.045088	0.0445944	0.0467336		0.0393286	0.0394932	0.0394932		0.0393286	0.0396577	0.038835
1.02079		0.0496956	0.0444298	0.0449235		0.0444298	0.0447589	0.0464045		0.0391641	0.0393286	0.0394932		0.0394932	0.0398223	0.0391641
1.02773		0.0496956	0.0441007	0.0449235		0.0445944	0.0452526	0.0464045		0.0389995	0.0393286	0.0394932		0.0394932	0.0396577	0.0389995
1.03468		0.0496956	0.0441007	0.0452526		0.0444298	0.0449235	0.046569		0.0393286	0.0393286	0.0396577		0.0393286	0.0396577	0.0389995
1.04162		0.0500247	0.0442653	0.0447589		0.0449235	0.0445944	0.0462399		0.0391641	0.0393286	0.0394932		0.0393286	0.0394932	0.0389995
1.04857		0.0493665	0.0444298	0.0447589		0.0445944	0.0444298	0.0464045		0.0391641	0.0393286	0.0394932		0.0394932	0.0396577	0.038835
1.05551		0.0496956	0.0442653	0.0447589		0.0444298	0.0445944	0.046569		0.0389995	0.0391641	0.0396577		0.0394932	0.0396577	0.0386704
1.06246		0.0498601	0.0439362	0.0447589		0.0445944	0.0449235	0.0467336		0.0391641	0.0393286	0.0394932		0.0393286	0.0394932	0.0386704
1.0694		0.0500247	0.0442653	0.045088		0.0442653	0.045088	0.0464045		0.0391641	0.0393286	0.0393286		0.0393286	0.0396577	0.038835
1.07634		0.0498601	0.0441007	0.0445944		0.0447589	0.0447589	0.0460754		0.0393286	0.0391641	0.0394932		0.0394932	0.0394932	0.0386704
1.08329		0.049531	0.0442653	0.0445944		0.0445944	0.045088	0.0460754		0.0391641	0.0393286	0.0393286		0.0393286	0.0394932	0.0386704
1.09023		0.0498601	0.0442653	0.0447589		0.0445944	0.0444298	0.0460754		0.0393286	0.0393286	0.0394932		0.0391641	0.0396577	0.0386704
1.09718		0.0493665	0.0441007	0.0444298		0.0445944	0.0449235	0.0464045		0.0391641	0.0391641	0.0393286		0.0393286	0.0394932	0.038835
1.10412		0.0493665	0.0444298	0.0449235		0.0444298	0.0455817	0.0462399		0.0389995	0.0391641	0.0394932		0.0393286	0.0393286	0.0386704
1.11106		0.0493665	0.0441007	0.0444298		0.0444298	0.0444298	0.046569		0.0389995	0.0393286	0.0396577		0.0389995	0.0396577	0.0385058
1.11801		0.0496956	0.0441007	0.0442653		0.0449235	0.045088	0.0464045		0.0391641	0.0393286	0.0394932		0.0391641	0.0393286	0.0386704
1.12495		0.0493665	0.0441007	0.0447589		0.0442653	0.0447589	0.0460754		0.0389995	0.0393286	0.0393286		0.0391641	0.0394932	0.038835
1.1319		0.049531	0.0444298	0.0449235		0.0449235	0.0452526	0.0464045		0.0391641	0.0393286	0.0393286		0.0391641	0.0393286	0.0385058
1.13884		0.0496956	0.0437716	0.0447589		0.0442653	0.0457463	0.0460754		0.0389995	0.0391641	0.0393286		0.0391641	0.0391641	0.0386704
1.14579		0.049531	0.0441007	0.0447589		0.0444298	0.045088	0.0459108		0.0389995	0.0389995	0.0394932		0.0393286	0.0391641	0.0386704
1.15273		0.049531	0.0437716	0.0449235		0.0441007	0.0449235	0.0460754		0.038835	0.0391641	0.0393286		0.0391641	0.0393286	0.0385058
1.15967		0.0493665	0.0437716	0.0442653		0.0441007	0.0445944	0.0464045		0.038835	0.0391641	0.0394932		0.0393286	0.0398223	0.0386704
1.16662		0.0493665	0.0441007	0.0444298		0.0442653	0.0442653	0.0462399		0.0389995	0.0391641	0.0393286		0.0393286	0.0394932	0.038835
1.17356		0.0493665	0.0441007	0.0444298		0.0442653	0.0454172	0.0460754		0.0391641	0.0389995	0.0393286		0.0393286	0.0396577	0.038835
1.18051		0.0496956	0.0437716	0.0449235		0.0441007	0.0449235	0.0464045		0.0389995	0.0389995	0.0391641		0.0391641	0.0391641	0.0386704
1.18745		0.0493665	0.0441007	0.0441007		0.0444298	0.0464045	0.0462399		0.038835	0.0389995	0.0391641		0.0393286	0.0391641	0.0386704
1.19439		0.0501892	0.0441007	0.0444298		0.0444298	0.0447589	0.0462399		0.038835	0.0391641	0.0391641		0.0391641	0.0393286	0.0386704
1.20134		0.049531	0.0437716	0.0441007		0.0442653	0.0473918	0.0460754		0.038835	0.0389995	0.0393286		0.0391641	0.0393286	0.0385058
1.20828		0.049531	0.043607	0.0444298		0.0447589	0.0454172	0.0462399		0.0389995	0.0391641	0.0393286		0.0389995	0.0393286	0.0386704
1.21523		0.0496956	0.0437716	0.0444298		0.0442653	0.0482146	0.0459108		0.038835	0.0391641	0.0391641		0.0389995	0.0393286	0.0386704
1.22217		0.0493665	0.0437716	0.0445944		0.0445944	0.0454172	0.0460754		0.038835	0.038835	0.0391641		0.0389995	0.0389995	0.0383413
1.22912		0.0492019	0.0439362	0.0442653		0.0442653	0.0457463	0.0462399		0.038835	0.0389995	0.0391641		0.038835	0.0391641	0.0385058
1.23606		0.0492019	0.0439362	0.0444298		0.0449235	0.0470627	0.0457463		0.0391641	0.0389995	0.0393286		0.038835	0.0391641	0.0383413
1.243		0.049531	0.0441007	0.0444298		0.0449235	0.0460754	0.0462399		0.038835	0.038835	0.0389995		0.038835	0.0391641	0.0385058
1.24995		0.0492019	0.0437716	0.0442653		0.0442653	0.0515057	0.0459108		0.038835	0.0389995	0.0393286		0.0389995	0.0391641	0.0381767
1.25689		0.049531	0.0437716	0.0442653		0.0447589	0.0505183	0.0459108		0.0389995	0.038835	0.0391641		0.0389995	0.0391641	0.0381767
1.26384		0.0493665	0.0437716	0.0445944		0.0452526	0.0459108	0.0457463		0.0389995	0.0389995	0.0389995		0.0389995	0.0391641	0.0383413
1.27078		0.0496956	0.0439362	0.0441007		0.045088	0.0485437	0.0459108		0.0386704	0.0389995	0.0391641		0.0391641	0.0393286	0.0385058
1.27772		0.0493665	0.0439362	0.0441007		0.0447589	0.0473918	0.0460754		0.038835	0.0389995	0.0389995		0.0389995	0.0389995	0.0385058
1.28467		0.0493665	0.0439362	0.0442653		0.0454172	0.0470627	0.0459108		0.0386704	0.0389995	0.0389995		0.0391641	0.0394932	0.0386704
1.29161		0.0490374	0.043607	0.0442653		0.0452526	0.0482146	0.0457463		0.0386704	0.038835	0.0389995		0.0391641	0.0394932	0.0385058
1.29856		0.0490374	0.0439362	0.0444298		0.0455817	0.0505183	0.0457463		0.038835	0.038835	0.0391641		0.0391641	0.0396577	0.0385058
1.3055		0.0490374	0.0437716	0.0441007		0.0452526	0.0483791	0.0460754		0.038835	0.038835	0.0389995		0.038835	0.0391641	0.0385058
1.31245		0.0492019	0.043607	0.0439362		0.0455817	0.0519993	0.0459108		0.0386704	0.038835	0.0389995		0.038835	0.0389995	0.0381767
1.31939		0.0493665	0.0437716	0.0442653		0.0454172	0.0493665	0.0460754		0.0386704	0.038835	0.038835		0.0389995	0.0391641	0.0385058
1.32633		0.0492019	0.0439362	0.0444298		0.0459108	0.0490374	0.0460754		0.0386704	0.0389995	0.0389995		0.038835	0.038835	0.0385058
1.33328		0.049531	0.0441007	0.0441007		0.0464045	0.0515057	0.0459108		0.0386704	0.038835	0.0389995		0.0389995	0.0391641	0.0385058
1.34022		0.0496956	0.0439362	0.0442653		0.0457463	0.0519993	0.0457463		0.038835	0.038835	0.0389995		0.0389995	0.0393286	0.038835
1.34717		0.0492019	0.0439362	0.0439362		0.0464045	0.0511766	0.0460754		0.0386704	0.038835	0.0389995		0.0398223	0.0399868	0.0391641
1.35411		0.0492019	0.0434425	0.0441007		0.046569	0.0541386	0.0457463		0.0386704	0.038835	0.038835		0.038835	0.0393286	0.0383413
1.36106		0.049531	0.0439362	0.0442653		0.0473918	0.0551259	0.0457463		0.0385058	0.0386704	0.038835		0.0389995	0.0393286	0.0383413
1.368		0.0492019	0.0439362	0.0439362		0.046569	0.0566069	0.0457463		0.0386704	0.038835	0.0389995		0.038835	0.0393286	0.0380122
1.37494		0.0493665	0.043607	0.0439362		0.0473918	0.0648346	0.0457463		0.0386704	0.038835	0.038835		0.0389995	0.0391641	0.0385058
1.38189		0.0492019	0.043607	0.0441007		0.0485437	0.0582524	0.0457463		0.0386704	0.038835	0.0389995		0.038835	0.0393286	0.0383413
1.38883		0.049531	0.0437716	0.0441007		0.0482146	0.0597334	0.0457463		0.0385058	0.038835	0.0391641		0.0386704	0.038835	0.0381767
1.39578		0.0493665	0.0439362	0.0441007		0.0478855	0.0603916	0.0460754		0.0386704	0.038835	0.0389995		0.0389995	0.0391641	0.0383413
1.40272		0.0492019	0.0437716	0.0439362		0.0496956	0.0622017	0.0460754		0.038835	0.0386704	0.0389995		0.038835	0.0389995	0.0381767
1.40966		0.0490374	0.0437716	0.0441007		0.0492019	0.0603916	0.0459108		0.0386704	0.038835	0.0386704		0.0383413	0.0386704	0.0378476
1.41661		0.0488728	0.0439362	0.0442653		0.049531	0.0626954	0.0460754		0.0386704	0.0386704	0.0389995		0.0383413	0.0385058	0.0378476
1.42355		0.0490374	0.043607	0.043607		0.0511766	0.0702649	0.0459108		0.038835	0.0386704	0.038835		0.0385058	0.0389995	0.0380122
1.4305		0.0492019	0.043607	0.043607		0.0521639	0.0728978	0.0459108		0.0385058	0.0385058	0.0391641		0.038835	0.0391641	0.0383413
1.43744		0.0490374	0.043607	0.0441007		0.0519993	0.0867204	0.0460754		0.038835	0.038835	0.038835		0.0385058	0.0391641	0.0383413
1.44439		0.0492019	0.0437716	0.0437716		0.0536449	0.0687839	0.0457463		0.0385058	0.0386704	0.038835		0.0386704	0.038835	0.0381767
1.45133		0.0490374	0.0439362	0.0441007		0.0541386	0.0737206	0.0462399		0.0386704	0.0386704	0.0389995		0.0389995	0.038835	0.0383413
1.45827		0.0490374	0.043607	0.0434425		0.0552904	0.0743788	0.0459108		0.0386704	0.038835	0.038835		0.0386704	0.0389995	0.0380122
1.46522		0.0490374	0.0437716	0.043607		0.0559487	0.0732269	0.0460754		0.0385058	0.038835	0.0389995		0.0386704	0.0386704	0.0381767
1.47216		0.0488728	0.043607	0.0437716		0.0546322	0.0849103	0.0459108		0.0386704	0.0386704	0.0389995		0.0386704	0.038835	0.0381767
1.47911		0.0492019	0.043607	0.0437716		0.0595689	0.0903406	0.0457463		0.0386704	0.0386704	0.038835		0.038835	0.038835	0.0380122
1.48605		0.0490374	0.0439362	0.0437716		0.058417	0.086885	0.0455817		0.0386704	0.0389995	0.038835		0.0385058	0.038835	0.0380122
1.49299		0.0490374	0.0437716	0.043607		0.0587461	0.0855685	0.0464045		0.0386704	0.038835	0.0389995		0.0385058	0.0386704	0.0380122
1.49994		0.0490374	0.0441007	0.043607		0.0595689	0.0987329	0.0464045		0.0383413	0.0386704	0.0389995		0.0385058	0.0386704	0.0381767
1.50688		0.0490374	0.0434425	0.0437716		0.0622017	0.088366	0.0464045		0.0386704	0.0386704	0.038835		0.0386704	0.038835	0.0381767
1.51383		0.0487082	0.0432779	0.043607		0.0631891	0.0882014	0.0455817		0.0386704	0.0386704	0.038835		0.0386704	0.0391641	0.0383413
1.52077		0.0488728	0.043607	0.0434425		0.0636827	0.0937963	0.0462399		0.0386704	0.0386704	0.038835		0.0386704	0.038835	0.0383413
1.52772		0.0492019	0.0437716	0.043607		0.069113	0.0885305	0.0460754		0.0385058	0.0385058	0.0385058		0.0385058	0.038835	0.0380122
1.53466		0.0488728	0.0439362	0.0437716		0.0645055	0.0905052	0.046569		0.0385058	0.0386704	0.038835		0.0385058	0.038835	0.0383413
1.5416		0.0488728	0.0439362	0.0437716		0.0745434	0.0957709	0.0464045		0.0386704	0.0386704	0.038835		0.0386704	0.0389995	0.0381767
1.54855		0.0487082	0.043607	0.0437716		0.0742142	0.108771	0.0468981		0.0385058	0.0386704	0.0385058		0.0385058	0.038835	0.0381767
1.55549		0.0490374	0.0439362	0.0437716		0.0737206	0.104328	0.0464045		0.0385058	0.0385058	0.038835		0.0383413	0.038835	0.0380122
1.56244		0.0492019	0.0434425	0.043607		0.073556	0.102024	0.0467336		0.0383413	0.038835	0.0386704		0.0386704	0.038835	0.0381767
1.56938		0.0492019	0.0437716	0.0434425		0.0776699	0.104163	0.0462399		0.0383413	0.0385058	0.0386704		0.0385058	0.038835	0.0378476
1.57632		0.0488728	0.0439362	0.0437716		0.0719105	0.105151	0.0464045		0.0383413	0.0386704	0.0386704		0.0383413	0.0385058	0.0381767
1.58327		0.0490374	0.0441007	0.0437716		0.0804673	0.109923	0.046569		0.0383413	0.0385058	0.0386704		0.0389995	0.038835	0.0383413
1.59021		0.0487082	0.043607	0.0439362		0.0783281	0.110252	0.0464045		0.0385058	0.0386704	0.0386704		0.0383413	0.038835	0.0383413
1.59716		0.0487082	0.043607	0.0434425		0.0840875	0.107783	0.0478855		0.0386704	0.0386704	0.0386704		0.0386704	0.0389995	0.0383413
1.6041		0.0492019	0.043607	0.0434425		0.0799737	0.129505	0.0487082		0.0385058	0.0386704	0.0386704		0.0386704	0.038835	0.0380122
1.61105		0.0488728	0.0437716	0.043607		0.0985684	0.11453	0.04805		0.0385058	0.038835	0.038835		0.0383413	0.0386704	0.0381767
1.61799		0.0487082	0.0437716	0.0432779		0.0817838	0.113214	0.0487082		0.0386704	0.0385058	0.0386704		0.0386704	0.0386704	0.0381767
1.62493		0.0492019	0.0439362	0.0432779		0.0921507	0.125226	0.0492019		0.0383413	0.038835	0.0386704		0.0385058	0.038835	0.0380122
1.63188		0.0485437	0.0437716	0.043607		0.0890242	0.115847	0.0487082		0.0383413	0.0386704	0.0386704		0.0386704	0.0386704	0.0380122
1.63882		0.0488728	0.0437716	0.0434425		0.0886951	0.124239	0.0498601		0.0385058	0.0386704	0.0383413		0.0386704	0.038835	0.0380122
1.64577		0.0488728	0.043607	0.0432779		0.111733	0.119796	0.0505183		0.0383413	0.0383413	0.0386704		0.0386704	0.038835	0.0378476
1.65271		0.0488728	0.0439362	0.0431134		0.104821	0.118973	0.051012		0.0383413	0.0385058	0.0385058		0.0385058	0.038835	0.0378476
1.65965		0.0487082	0.0437716	0.0432779		0.0972519	0.136581	0.0515057		0.0383413	0.0385058	0.0386704		0.0385058	0.038835	0.0380122
1.6666		0.0490374	0.0437716	0.0429488		0.0987329	0.114201	0.0508475		0.0385058	0.038835	0.0386704		0.0386704	0.038835	0.0380122
1.67354		0.0487082	0.0434425	0.0427843		0.0992266	0.116834	0.0559487		0.0385058	0.0386704	0.0386704		0.0385058	0.0386704	0.0380122
1.68049		0.049531	0.0439362	0.0432779		0.102024	0.132302	0.0546322		0.0383413	0.038835	0.0386704		0.0385058	0.0386704	0.0380122
1.68743		0.0488728	0.0439362	0.0427843		0.101201	0.148593	0.0579233		0.0383413	0.0386704	0.0385058		0.0383413	0.038835	0.0378476
1.69438		0.0493665	0.043607	0.0432779		0.113707	0.132796	0.0618726		0.0383413	0.0386704	0.0386704		0.0385058	0.0386704	0.0380122
1.70132		0.0487082	0.043607	0.0431134		0.115847	0.13477	0.0633536		0.0383413	0.0385058	0.038835		0.0386704	0.0389995	0.0378476
1.70826		0.0492019	0.043607	0.0432779		0.0926444	0.156656	0.0585815		0.0385058	0.0386704	0.0385058		0.0389995	0.0386704	0.0381767
1.71521		0.0487082	0.0437716	0.0429488		0.105151	0.147606	0.0671384		0.0385058	0.0385058	0.0385058		0.0385058	0.038835	0.0380122
1.72215		0.0487082	0.0439362	0.0434425		0.116176	0.152871	0.0714168		0.0383413	0.038835	0.0386704		0.0385058	0.0386704	0.0380122
1.7291		0.0487082	0.0437716	0.0434425		0.110416	0.157808	0.072075		0.0385058	0.038835	0.0385058		0.0389995	0.038835	0.0381767
1.73604		0.0487082	0.0439362	0.0431134		0.123745	0.148099	0.0796446		0.0385058	0.038835	0.0385058		0.0385058	0.0386704	0.0383413
1.74298		0.0487082	0.0442653	0.0427843		0.113707	0.16258	0.0829357		0.0385058	0.0386704	0.0386704		0.038835	0.0391641	0.0381767
1.74993		0.0487082	0.0439362	0.0429488		0.120454	0.157314	0.0860622		0.0386704	0.0386704	0.0385058		0.0386704	0.038835	0.0383413
1.75687		0.0488728	0.0437716	0.0432779		0.124733	0.151884	0.0895178		0.0385058	0.0389995	0.0385058		0.038835	0.038835	0.0381767
1.76382		0.0487082	0.0442653	0.0427843		0.121441	0.160276	0.0882014		0.0386704	0.0389995	0.0385058		0.0386704	0.0389995	0.0385058
1.77076		0.0488728	0.0441007	0.0427843		0.117492	0.160441	0.0934672		0.0385058	0.038835	0.0383413		0.0385058	0.0389995	0.0381767
1.77771		0.0487082	0.0444298	0.0429488		0.120783	0.172947	0.0962646		0.0385058	0.038835	0.0383413		0.0385058	0.0386704	0.0381767
1.78465		0.0490374	0.0437716	0.0429488		0.125226	0.17196	0.0956064		0.0383413	0.0391641	0.0383413		0.0386704	0.038835	0.0383413
1.79159		0.0487082	0.0442653	0.0429488		0.116505	0.159289	0.101366		0.0386704	0.0391641	0.0385058		0.0389995	0.0391641	0.0381767
1.79854		0.0487082	0.0444298	0.0429488		0.136581	0.169821	0.116999		0.038835	0.0393286	0.0385058		0.0385058	0.0389995	0.0386704
1.80548		0.0487082	0.0442653	0.0426197		0.129669	0.166694	0.11634		0.0385058	0.0391641	0.0383413		0.0386704	0.038835	0.0381767
1.81243		0.0487082	0.0441007	0.0431134		0.120454	0.169821	0.120619		0.038835	0.0396577	0.0386704		0.0383413	0.0389995	0.0378476
1.81937		0.0488728	0.0441007	0.0426197		0.128024	0.170643	0.140365		0.0389995	0.0394932	0.038835		0.0385058	0.0389995	0.0380122
1.82631		0.0485437	0.0449235	0.0429488		0.120619	0.189074	0.135593		0.038835	0.0391641	0.0385058		0.0389995	0.038835	0.0378476
1.83326		0.0485437	0.0441007	0.0426197		0.124897	0.168669	0.1351		0.0386704	0.0389995	0.0385058		0.0383413	0.0386704	0.0378476
1.8402		0.0487082	0.0445944	0.0429488		0.129011	0.176403	0.13477		0.0386704	0.0389995	0.0385058		0.0383413	0.0386704	0.0378476
1.84715		0.0487082	0.0444298	0.0424552		0.136581	0.178377	0.154682		0.038835	0.0396577	0.0383413		0.0385058	0.038835	0.0378476
1.85409		0.0487082	0.0447589	0.0426197		0.156985	0.187428	0.148758		0.038835	0.0391641	0.0385058		0.0383413	0.0386704	0.0380122
1.86104		0.0490374	0.0444298	0.0427843		0.127365	0.201415	0.174593		0.0386704	0.0393286	0.0385058		0.0385058	0.0386704	0.0378476
1.86798		0.0492019	0.0444298	0.0427843		0.137403	0.221985	0.15715		0.0389995	0.0394932	0.0386704		0.0383413	0.0385058	0.0380122
1.87492		0.0488728	0.0444298	0.0427843		0.136416	0.206023	0.160935		0.0391641	0.0398223	0.0385058		0.0386704	0.0386704	0.0381767
1.88187		0.0488728	0.0447589	0.0427843		0.135922	0.213921	0.162745		0.0389995	0.0394932	0.0385058		0.0386704	0.0389995	0.0380122
1.88881		0.0488728	0.0445944	0.0424552		0.133619	0.18858	0.174922		0.038835	0.0391641	0.0385058		0.0383413	0.0386704	0.0378476
1.89576		0.0488728	0.0447589	0.0426197		0.136745	0.201744	0.168998		0.0391641	0.0391641	0.0385058		0.0386704	0.0389995	0.0383413
1.9027		0.0490374	0.0447589	0.0424552		0.132467	0.205694	0.189403		0.0391641	0.0396577	0.0385058		0.038835	0.0389995	0.0385058
1.90964		0.0488728	0.0444298	0.0424552		0.146125	0.198782	0.180188		0.0394932	0.0393286	0.0383413		0.0389995	0.038835	0.0380122
1.91659		0.0488728	0.045088	0.042126		0.142669	0.2182	0.185124		0.0389995	0.0393286	0.0383413		0.0394932	0.0391641	0.0385058
1.92353		0.0488728	0.0447589	0.0427843		0.140201	0.19401	0.180023		0.0389995	0.0394932	0.0383413		0.0394932	0.0396577	0.0386704
1.93048		0.0490374	0.0449235	0.0426197		0.159783	0.198618	0.181504		0.0389995	0.0394932	0.0383413		0.0391641	0.0393286	0.0385058
1.93742		0.0490374	0.0449235	0.0422906		0.140201	0.208162	0.183808		0.0396577	0.0398223	0.0381767		0.0389995	0.0393286	0.038835
1.94437		0.0492019	0.0454172	0.0424552		0.138062	0.204871	0.185947		0.0393286	0.0393286	0.0381767		0.0391641	0.0394932	0.0385058
1.95131		0.0493665	0.0452526	0.0426197		0.140365	0.209149	0.176238		0.0394932	0.0398223	0.0383413		0.0394932	0.0393286	0.038835
1.95825		0.0496956	0.045088	0.0426197		0.143492	0.204542	0.205364		0.0396577	0.0396577	0.0383413		0.0391641	0.0398223	0.0386704
1.9652		0.0492019	0.0454172	0.0427843		0.155998	0.218693	0.205529		0.0396577	0.0393286	0.0383413		0.0396577	0.0396577	0.0389995
1.97214		0.0492019	0.0457463	0.0422906		0.164719	0.213263	0.193187		0.0391641	0.0396577	0.0383413		0.0396577	0.0398223	0.0389995
1.97909		0.0492019	0.0457463	0.0424552		0.143492	0.22544	0.210795		0.0393286	0.0396577	0.0383413		0.0391641	0.0396577	0.0389995
1.98603		0.0490374	0.045088	0.0426197		0.165213	0.227415	0.211782		0.0391641	0.0393286	0.0381767		0.0396577	0.0398223	0.0389995
1.99298		0.049531	0.0462399	0.0424552		0.156492	0.203061	0.211124		0.0393286	0.0393286	0.0383413		0.0394932	0.0399868	0.0389995
1.99992		0.0501892	0.0464045	0.0424552		0.158631	0.208985	0.204048		0.0393286	0.0393286	0.0381767		0.0394932	0.0393286	0.038835
2.00686		0.0493665	0.0460754	0.0426197		0.158466	0.245187	0.213428		0.0394932	0.0396577	0.0381767		0.0396577	0.0396577	0.0389995
2.01381		0.0493665	0.0464045	0.0424552		0.146289	0.230212	0.246174		0.0396577	0.040316	0.0381767		0.0396577	0.0401514	0.0393286
2.02075		0.0498601	0.046569	0.0427843		0.159125	0.236959	0.239921		0.0393286	0.0399868	0.0383413		0.0396577	0.0398223	0.0391641
2.0277		0.0493665	0.046569	0.0424552		0.160935	0.239756	0.233668		0.0394932	0.0398223	0.0383413		0.0394932	0.0396577	0.0389995
2.03464		0.049531	0.0467336	0.0426197		0.179036	0.225605	0.227086		0.0396577	0.0398223	0.0380122		0.0398223	0.0398223	0.038835
2.04158		0.0496956	0.0473918	0.0426197		0.172618	0.237453	0.238111		0.0394932	0.0396577	0.0380122		0.0394932	0.0396577	0.0391641
2.04853		0.0496956	0.0468981	0.0427843		0.160441	0.236301	0.244364		0.0394932	0.0394932	0.0380122		0.0393286	0.0396577	0.0391641
2.05547		0.0493665	0.0478855	0.0426197		0.168998	0.237288	0.262465		0.0394932	0.0393286	0.0383413		0.0391641	0.0394932	0.038835
2.06242		0.0500247	0.0475564	0.0427843		0.188909	0.251111	0.255225		0.0394932	0.0398223	0.0380122		0.0393286	0.0396577	0.0386704
2.06936		0.0503538	0.0485437	0.0422906		0.167517	0.267237	0.238275		0.0394932	0.0394932	0.0381767		0.0393286	0.0396577	0.0386704
2.07631		0.0498601	0.0483791	0.0422906		0.17558	0.248478	0.24782		0.0398223	0.0399868	0.0381767		0.0393286	0.0393286	0.0385058
2.08325		0.0498601	0.0493665	0.0426197		0.173935	0.259009	0.263288		0.0394932	0.0396577	0.0381767		0.0393286	0.0394932	0.038835
2.09019		0.0505183	0.0487082	0.0424552		0.16834	0.254896	0.252921		0.0399868	0.0394932	0.0380122		0.0394932	0.0396577	0.0383413
2.09714		0.0503538	0.0503538	0.0422906		0.163897	0.26263	0.283363		0.0394932	0.0398223	0.0380122		0.0391641	0.0393286	0.0386704
2.10408		0.0505183	0.0493665	0.0424552		0.191048	0.255554	0.260984		0.0396577	0.0394932	0.0380122		0.038835	0.0393286	0.0383413
2.11103		0.0505183	0.0492019	0.0422906		0.167352	0.260984	0.285996		0.0393286	0.0396577	0.0381767		0.0386704	0.038835	0.0381767
2.11797		0.0505183	0.0518348	0.0419615		0.170479	0.261478	0.270693		0.0396577	0.0398223	0.0381767		0.0386704	0.0389995	0.0380122
2.12491		0.0508475	0.052493	0.0424552		0.174757	0.247655	0.269705		0.0396577	0.0398223	0.0378476		0.038835	0.0386704	0.0380122
2.13186		0.0505183	0.0528221	0.0426197		0.199934	0.267731	0.278591		0.0396577	0.0396577	0.0380122		0.0386704	0.038835	0.0378476
2.1388		0.051012	0.0528221	0.0424552		0.19401	0.275629	0.277275		0.0398223	0.0394932	0.0380122		0.0381767	0.0386704	0.0380122
2.14575		0.0508475	0.0533158	0.0422906		0.182656	0.265427	0.28287		0.040316	0.0396577	0.0378476		0.0383413	0.0386704	0.0380122
2.15269		0.0506829	0.0551259	0.0419615		0.17377	0.260819	0.310021		0.0398223	0.0398223	0.0380122		0.0385058	0.0385058	0.0381767
2.15964		0.0506829	0.0594043	0.042126		0.167846	0.274478	0.302287		0.0394932	0.0394932	0.0378476		0.0383413	0.0386704	0.0378476
2.16658		0.0516702	0.0547968	0.0426197		0.165871	0.273326	0.296199		0.0398223	0.0399868	0.0381767		0.0383413	0.0383413	0.0376831
2.17352		0.0513411	0.0608853	0.0426197		0.180517	0.286655	0.296199		0.040316	0.0399868	0.0381767		0.0383413	0.0386704	0.0378476
2.18047		0.0521639	0.0607207	0.042126		0.180517	0.274148	0.319566		0.0396577	0.0399868	0.0380122		0.0385058	0.038835	0.0381767
2.18741		0.0518348	0.0605562	0.0424552		0.183972	0.273326	0.322198		0.0401514	0.040316	0.0381767		0.0385058	0.0385058	0.0380122
2.19436		0.0518348	0.06286	0.0422906		0.175909	0.290275	0.312654		0.0404805	0.0404805	0.0378476		0.0383413	0.038835	0.0378476
2.2013		0.052493	0.0701004	0.0426197		0.181504	0.265592	0.299654		0.040316	0.0408096	0.0380122		0.0383413	0.0385058	0.0380122
2.20824		0.0518348	0.0689485	0.042126		0.181669	0.29768	0.32911		0.0399868	0.0406451	0.0380122		0.0385058	0.038835	0.0380122
2.21519		0.0523284	0.0709232	0.0424552		0.186441	0.307553	0.315945		0.0398223	0.0404805	0.0380122		0.0385058	0.038835	0.0380122
2.22213		0.0533158	0.0737206	0.0426197		0.182491	0.280072	0.322857		0.0406451	0.0408096	0.0378476		0.0381767	0.0386704	0.0378476
2.22908		0.0529867	0.0730624	0.0427843		0.182985	0.286984	0.335692		0.0404805	0.0417969	0.0378476		0.0383413	0.0386704	0.0378476
2.23602		0.0538095	0.0849103	0.0426197		0.171631	0.311338	0.331414		0.0409742	0.0426197	0.0380122		0.0385058	0.0386704	0.0378476
2.24297		0.0534803	0.0814547	0.0431134		0.198453	0.316768	0.332236		0.0409742	0.0424552	0.0378476		0.0383413	0.038835	0.0380122
2.24991		0.0538095	0.0934672	0.0431134		0.190884	0.292414	0.32154		0.0419615	0.0434425	0.0380122		0.0385058	0.0383413	0.0378476
2.25685		0.053974	0.0921507	0.0431134		0.196149	0.336515	0.337667		0.0434425	0.0439362	0.0386704		0.0385058	0.0386704	0.0380122
2.2638		0.0536449	0.0934672	0.0427843		0.211124	0.293237	0.34211		0.0431134	0.0475564	0.038835		0.0385058	0.0386704	0.0376831
2.27074		0.0544677	0.0974165	0.0431134		0.204871	0.300313	0.33454		0.0442653	0.0464045	0.0383413		0.0381767	0.0385058	0.0378476
2.27769		0.0543031	0.104163	0.0434425		0.201909	0.304097	0.346882		0.043607	0.0472272	0.0383413		0.0386704	0.0386704	0.0380122
2.28463		0.0547968	0.104328	0.0431134		0.195985	0.30492	0.359223		0.0464045	0.051012	0.0386704		0.0383413	0.0385058	0.0376831
2.29157		0.0544677	0.100214	0.0429488		0.203883	0.309528	0.370578		0.0459108	0.0519993	0.0385058		0.0381767	0.0385058	0.0378476
2.29852		0.0543031	0.114201	0.0431134		0.221985	0.306237	0.358565		0.0475564	0.0543031	0.0381767		0.0380122	0.0383413	0.0375185
2.30546		0.0549613	0.126872	0.0424552		0.186441	0.331084	0.360704		0.051012	0.0571005	0.0381767		0.0381767	0.0383413	0.0378476
2.31241		0.0547968	0.119138	0.0429488		0.199605	0.292743	0.338489		0.0538095	0.0602271	0.0381767		0.0380122	0.0383413	0.0378476
2.31935		0.0566069	0.108277	0.0426197		0.201909	0.311173	0.362185		0.055455	0.0608853	0.0381767		0.0383413	0.0385058	0.0376831
2.3263		0.0551259	0.122758	0.0422906		0.20882	0.299325	0.346223		0.0564423	0.070594	0.0383413		0.0380122	0.0386704	0.0378476
2.33324		0.0557841	0.129834	0.0426197		0.199605	0.322034	0.354451		0.0574296	0.0702649	0.0383413		0.0385058	0.0385058	0.0376831
2.34018		0.0547968	0.148264	0.0427843		0.17739	0.311009	0.368767		0.0638473	0.0775054	0.0381767		0.0385058	0.0386704	0.0378476
2.34713		0.0551259	0.138226	0.0424552		0.207339	0.319072	0.366957		0.0640118	0.0817838	0.0383413		0.0386704	0.0389995	0.0376831
2.35407		0.0552904	0.155998	0.0424552		0.213921	0.298996	0.367616		0.0689485	0.0867204	0.0383413		0.0383413	0.0383413	0.0375185
2.36102		0.055455	0.139213	0.0427843		0.215567	0.314629	0.381767		0.0709232	0.0967583	0.0380122		0.0383413	0.0385058	0.0375185
2.36796		0.0561132	0.137568	0.0424552		0.186112	0.335857	0.368438		0.0799737	0.0888596	0.0381767		0.0383413	0.0386704	0.0378476
2.3749		0.0559487	0.15534	0.0422906		0.203061	0.300971	0.394767		0.0878723	0.104163	0.0383413		0.0383413	0.0386704	0.0376831
2.38185		0.0571005	0.14958	0.0424552		0.203719	0.307882	0.379464		0.086885	0.106302	0.0380122		0.0385058	0.038835	0.0380122
2.38879		0.0566069	0.137897	0.042126		0.194668	0.326641	0.410235		0.104821	0.097581	0.0381767		0.0383413	0.0385058	0.0380122
2.39574		0.0566069	0.145631	0.0424552		0.201086	0.338983	0.372552		0.0988975	0.103505	0.0381767		0.0383413	0.0386704	0.0378476
2.40268		0.0579233	0.14958	0.042126		0.215896	0.337502	0.35692		0.110087	0.116176	0.0380122		0.0380122	0.0385058	0.0376831
2.40963		0.0571005	0.178542	0.0424552		0.192858	0.317755	0.359223		0.11848	0.11815	0.0381767		0.0381767	0.0383413	0.0378476
2.41657		0.0574296	0.182656	0.0424552		0.218364	0.311831	0.404476		0.105151	0.125884	0.0381767		0.0381767	0.0383413	0.0378476
2.42351		0.0577588	0.151884	0.0426197		0.192365	0.343426	0.359717		0.116669	0.126214	0.0383413		0.0381767	0.0385058	0.0378476
2.43046		0.0603916	0.162416	0.042126		0.192858	0.318743	0.380451		0.12753	0.131644	0.0381767		0.0385058	0.0385058	0.0378476
2.4374		0.0589107	0.170479	0.042126		0.196643	0.330426	0.39921		0.140201	0.114037	0.0385058		0.0383413	0.0385058	0.0376831
2.44435		0.0582524	0.169327	0.0422906		0.216225	0.317097	0.379957		0.12391	0.156985	0.0383413		0.0381767	0.0385058	0.0378476
2.45129		0.0589107	0.16439	0.042126		0.211782	0.335527	0.359552		0.138555	0.156821	0.0385058		0.0383413	0.0386704	0.0376831
2.45823		0.0582524	0.181669	0.042126		0.216225	0.337996	0.408261		0.161922	0.147112	0.0383413		0.0381767	0.0386704	0.0378476
2.46518		0.0585815	0.162087	0.042126		0.223136	0.331084	0.397729		0.141682	0.170808	0.0383413		0.0383413	0.0386704	0.0378476
2.47212		0.0600625	0.166365	0.042126		0.207504	0.339641	0.379464		0.149416	0.162087	0.0385058		0.0386704	0.0383413	0.0381767
2.47907		0.0587461	0.190719	0.0417969		0.208985	0.337831	0.410729		0.177719	0.17558	0.0381767		0.0385058	0.0386704	0.0380122
2.48601		0.0638473	0.172289	0.042126		0.22544	0.362679	0.394932		0.176403	0.174099	0.0383413		0.0383413	0.038835	0.0380122
2.49296		0.0608853	0.193517	0.042126		0.209314	0.334046	0.461576		0.178048	0.181339	0.0385058		0.0385058	0.0386704	0.0376831
2.4999		0.0594043	0.196149	0.0419615		0.221655	0.338819	0.410235		0.164061	0.176732	0.038835		0.0383413	0.0386704	0.0381767
2.50684		0.0626954	0.16653	0.0417969		0.208162	0.34573	0.427514		0.182656	0.177061	0.0385058		0.0385058	0.0386704	0.0378476
2.51379		0.0600625	0.178542	0.0419615		0.207175	0.3143	0.418299		0.189896	0.195327	0.0386704		0.0383413	0.0386704	0.0378476
2.52073		0.0602271	0.174099	0.0419615		0.207997	0.332236	0.413033		0.204048	0.193352	0.0386704		0.0385058	0.038835	0.0381767
2.52768		0.0608853	0.191871	0.0422906		0.228731	0.349021	0.393944		0.181833	0.192694	0.0385058		0.0386704	0.038835	0.0381767
2.53462		0.0625308	0.185124	0.0426197		0.20339	0.351489	0.410894		0.206023	0.211124	0.038835		0.0385058	0.0386704	0.0380122
2.54157		0.0608853	0.175745	0.0426197		0.208326	0.32154	0.408754		0.211782	0.213099	0.0389995		0.0386704	0.0386704	0.0383413
2.54851		0.0620372	0.172454	0.0422906		0.197137	0.335034	0.400856		0.217871	0.218529	0.0385058		0.0385058	0.038835	0.0381767
2.55545		0.0645055	0.200592	0.0424552		0.220339	0.343097	0.416159		0.220174	0.229883	0.038835		0.038835	0.0389995	0.0381767
2.5624		0.0625308	0.180517	0.0422906		0.206187	0.346059	0.445286		0.222643	0.220997	0.0386704		0.0385058	0.0389995	0.0385058
2.56934		0.0631891	0.189074	0.0431134		0.205364	0.341122	0.433108		0.242554	0.219845	0.0385058		0.038835	0.0389995	0.0383413
2.57629		0.0645055	0.215073	0.0422906		0.220504	0.362844	0.439362		0.230048	0.292743	0.0385058		0.0386704	0.038835	0.0383413
2.58323		0.0635182	0.228731	0.0422906		0.200592	0.364324	0.424716		0.224947	0.254073	0.0383413		0.038835	0.0391641	0.0381767
2.59017		0.0640118	0.220174	0.0429488		0.208985	0.34754	0.46783		0.269047	0.253744	0.0391641		0.0385058	0.0389995	0.0381767
2.59712		0.0648346	0.230048	0.0424552		0.215073	0.34754	0.420273		0.242225	0.26263	0.0386704		0.0385058	0.0389995	0.0385058
2.60406		0.0674675	0.207668	0.0427843		0.218858	0.348692	0.411881		0.254402	0.254402	0.0385058		0.0386704	0.0389995	0.0381767
2.61101		0.0646701	0.201909	0.0422906		0.219023	0.332895	0.407273		0.249794	0.292414	0.038835		0.0386704	0.0389995	0.0380122
2.61795		0.0668093	0.231529	0.0429488		0.209478	0.336679	0.425045		0.263781	0.280237	0.0391641		0.038835	0.0391641	0.0385058
2.6249		0.0661511	0.213921	0.0426197		0.224453	0.355439	0.418957		0.275465	0.299984	0.0389995		0.0389995	0.0389995	0.0385058
2.63184		0.069113	0.232516	0.0432779		0.215402	0.342932	0.431463		0.288794	0.317426	0.038835		0.038835	0.0391641	0.0381767
2.63878		0.0707586	0.192036	0.0442653		0.211947	0.34211	0.445615		0.311338	0.310186	0.0389995		0.038835	0.0389995	0.0383413
2.64573		0.0709232	0.18858	0.0439362		0.22363	0.347375	0.425374		0.268718	0.29949	0.0393286		0.038835	0.0389995	0.0383413
2.65267		0.0689485	0.22363	0.0454172		0.209314	0.338983	0.441501		0.294224	0.292579	0.0394932		0.0386704	0.038835	0.0381767
2.65962		0.069113	0.251604	0.0444298		0.220504	0.36416	0.407602		0.326641	0.313806	0.0393286		0.038835	0.0386704	0.0381767
2.66656		0.0694422	0.20882	0.0447589		0.223466	0.361363	0.463716		0.326477	0.315945	0.0399868		0.038835	0.0389995	0.0386704
2.6735		0.0730624	0.200428	0.0457463		0.213428	0.359059	0.449728		0.297515	0.308211	0.0393286		0.0386704	0.038835	0.0378476
2.68045		0.0725687	0.202732	0.0460754		0.232845	0.347704	0.449564		0.341945	0.315945	0.0399868		0.038835	0.038835	0.0383413
2.68739		0.0732269	0.235972	0.046569		0.213263	0.350831	0.427514		0.325654	0.335527	0.0399868		0.038835	0.0386704	0.0380122
2.69434		0.0738851	0.229719	0.04805		0.218693	0.346553	0.453842		0.324502	0.351983	0.0406451		0.0386704	0.038835	0.0380122
2.70128		0.0755307	0.228238	0.0485437		0.211124	0.335857	0.431627		0.33816	0.370413	0.0406451		0.0386704	0.038835	0.0381767
2.70823		0.0747079	0.212605	0.0508475		0.217871	0.343755	0.45664		0.379134	0.341945	0.040316		0.0386704	0.038835	0.0380122
2.71517		0.0771762	0.202896	0.0515057		0.215238	0.354287	0.420273		0.377983	0.340464	0.0422906		0.0385058	0.0386704	0.0380122
2.72211		0.0835939	0.251769	0.0536449		0.235643	0.377818	0.431627		0.361692	0.368438	0.0426197		0.0385058	0.0386704	0.0381767
2.72906		0.0793154	0.253579	0.052493		0.233174	0.362679	0.426033		0.357907	0.39378	0.0452526		0.0385058	0.038835	0.0380122
2.736		0.0829357	0.205529	0.0579233		0.2182	0.387527	0.423071		0.401349	0.391805	0.0422906		0.0385058	0.0386704	0.0380122
2.74295		0.0834293	0.218529	0.0585815		0.242389	0.360375	0.425703		0.368767	0.390982	0.0447589		0.0383413	0.0386704	0.0380122
2.74989		0.082442	0.253579	0.0630245		0.225605	0.348363	0.468159		0.377489	0.380945	0.0460754		0.0385058	0.0386704	0.0381767
2.75683		0.083923	0.2182	0.0589107		0.255389	0.366957	0.414514		0.380451	0.405957	0.0490374		0.0383413	0.0386704	0.0380122
2.76378		0.0882014	0.236959	0.0602271		0.219187	0.351818	0.459108		0.393944	0.387856	0.0508475		0.0385058	0.038835	0.0380122
2.77072		0.0886951	0.258845	0.0623663		0.241402	0.378476	0.418463		0.407109	0.39921	0.0508475		0.0383413	0.0385058	0.0378476
2.77767		0.0903406	0.231693	0.0686194		0.230871	0.345894	0.427184		0.394273	0.4234	0.0572651		0.0383413	0.0386704	0.0378476
2.78461		0.089847	0.251769	0.0669738		0.22544	0.376172	0.424222		0.394767	0.45664	0.0594043		0.0385058	0.0386704	0.0376831
2.79156		0.0923153	0.234655	0.0722396		0.254566	0.340793	0.410729		0.419615	0.406615	0.0630245		0.0386704	0.0386704	0.0380122
2.7985		0.0982393	0.270035	0.0793154		0.243048	0.344084	0.443311		0.444134	0.418792	0.0636827		0.0386704	0.0389995	0.0380122
2.80544		0.099062	0.244199	0.080961		0.248149	0.338819	0.428007		0.430311	0.412539	0.0651637		0.0385058	0.0389995	0.0381767
2.81239		0.100049	0.25868	0.0840875		0.215402	0.357578	0.405628		0.409906	0.419615	0.065822		0.0386704	0.0389995	0.0383413
2.81933		0.1091	0.231858	0.106302		0.231529	0.339641	0.477374		0.486424	0.448247	0.0733915		0.0386704	0.0389995	0.0381767
2.82628		0.100214	0.264111	0.0850749		0.217377	0.400362	0.436729		0.429159	0.459108	0.07948		0.0386704	0.0386704	0.0381767
2.83322		0.103999	0.219352	0.0893533		0.238111	0.346553	0.439526		0.445615	0.446437	0.0877078		0.0380122	0.0386704	0.0381767
2.84016		0.106138	0.261313	0.0972519		0.217871	0.365147	0.432615		0.497614	0.465855	0.0923153		0.0385058	0.0386704	0.0381767
2.84711		0.112062	0.235149	0.0992266		0.229883	0.364654	0.4675		0.465197	0.472272	0.0954418		0.0386704	0.0389995	0.0381767
2.85405		0.106632	0.219516	0.0918216		0.215567	0.367616	0.425374		0.498437	0.4805	0.0997203		0.0386704	0.0389995	0.0383413
2.861		0.120125	0.252263	0.10729		0.218364	0.356426	0.435906		0.480007	0.465197	0.101695		0.0386704	0.0386704	0.0381767
2.86794		0.126872	0.243048	0.110581		0.213757	0.364489	0.427843		0.460425	0.481323	0.100543		0.0385058	0.0389995	0.0380122
2.87489		0.112062	0.302781	0.118973		0.235807	0.348034	0.428665		0.492677	0.522955	0.106961		0.0386704	0.038835	0.0381767
2.88183		0.111404	0.271186	0.108113		0.236301	0.350831	0.432779		0.492677	0.476057	0.104821		0.0385058	0.038835	0.0381767
2.88877		0.12391	0.247984	0.120783		0.243212	0.355274	0.437716		0.511766	0.514234	0.11848		0.0385058	0.038835	0.0378476
2.89572		0.1221	0.241073	0.136416		0.226921	0.364324	0.443311		0.49926	0.528057	0.113543		0.0385058	0.038835	0.0383413
2.90266		0.118644	0.235313	0.147112		0.233832	0.373375	0.424552		0.536449	0.512588	0.117657		0.038835	0.0386704	0.0380122
2.90961		0.128188	0.276781	0.147277		0.219187	0.37535	0.439362		0.514563	0.566233	0.134441		0.0385058	0.038835	0.0381767
2.91655		0.127201	0.282541	0.132631		0.220997	0.345565	0.439526		0.524766	0.532664	0.14234		0.0385058	0.038835	0.0383413
2.9235		0.128517	0.248642	0.163403		0.219681	0.351818	0.461906		0.549284	0.523285	0.133289		0.0385058	0.0389995	0.0381767
2.93044		0.129011	0.24963	0.160441		0.223795	0.342439	0.44183		0.527234	0.519829	0.153859		0.0386704	0.038835	0.0381767
2.93738		0.130986	0.222149	0.148758		0.213592	0.350831	0.441336		0.536449	0.581537	0.161593		0.0386704	0.038835	0.0380122
2.94433		0.133619	0.251934	0.1662		0.236794	0.35659	0.415007		0.5325	0.556689	0.144315		0.0385058	0.038835	0.0380122
2.95127		0.132796	0.244693	0.151555		0.242883	0.356755	0.437058		0.554221	0.569854	0.149251		0.0385058	0.038835	0.0381767
2.95822		0.148593	0.282376	0.141188		0.217542	0.353135	0.448906		0.529702	0.542867	0.15139		0.0385058	0.0386704	0.0381767
2.96516		0.14234	0.270035	0.156821		0.226098	0.360869	0.44183		0.556525	0.498601	0.167517		0.0385058	0.0386704	0.0381767
2.9721		0.137568	0.279579	0.159289		0.222972	0.370907	0.475728		0.579727	0.57298	0.168504		0.0385058	0.038835	0.0383413
2.97905		0.139872	0.246503	0.172947		0.219681	0.362514	0.426855		0.546651	0.551588	0.169327		0.0386704	0.038835	0.0381767
2.98599		0.140694	0.244199	0.14596		0.232845	0.364324	0.43821		0.557018	0.589106	0.164061		0.0385058	0.0385058	0.0381767
2.99294		0.14958	0.274148	0.18677		0.235149	0.371565	0.441994		0.587296	0.58055	0.18282		0.0383413	0.0385058	0.0380122
2.99988		0.142998	0.25868	0.19977		0.231035	0.384236	0.45088		0.587955	0.583512	0.166036		0.0385058	0.0385058	0.0381767
3.00683		0.148593	0.258022	0.173276		0.216061	0.385058	0.44364		0.627941	0.577752	0.181998		0.0381767	0.0386704	0.0380122
3.01377		0.142834	0.267237	0.181998		0.225111	0.400362	0.429982		0.557183	0.619549	0.198782		0.0383413	0.0386704	0.0378476
3.02071		0.146289	0.273326	0.177884		0.233339	0.346223	0.499753		0.592891	0.587461	0.201086		0.0383413	0.0386704	0.0381767
3.02766		0.164719	0.273655	0.189732		0.217706	0.334705	0.406451		0.622511	0.646536	0.208162		0.0385058	0.038835	0.0381767
3.0346		0.158795	0.248972	0.197137		0.263781	0.362514	0.450058		0.639296	0.608688	0.230541		0.0383413	0.0385058	0.0378476
3.04155		0.150897	0.291262	0.160112		0.25144	0.361033	0.425703		0.599144	0.578081	0.239098		0.0383413	0.038835	0.0383413
3.04849		0.152871	0.258845	0.214415		0.217871	0.386046	0.416653		0.607043	0.599803	0.252592		0.0381767	0.038835	0.0383413
3.05543		0.150074	0.282212	0.171137		0.222314	0.359059	0.426691		0.615929	0.593714	0.223466		0.0386704	0.038835	0.0380122
3.06238		0.173276	0.263781	0.180681		0.226098	0.364489	0.417311		0.597992	0.64341	0.224947		0.0385058	0.038835	0.0380122
3.06932		0.151555	0.291098	0.170314		0.230377	0.349679	0.42521		0.605562	0.611321	0.235313		0.038835	0.038835	0.0380122
3.07627		0.156327	0.259832	0.182491		0.232022	0.330262	0.437716		0.626131	0.612967	0.230048		0.0385058	0.038835	0.0376831
3.08321		0.158631	0.295376	0.175909		0.232187	0.349844	0.429982		0.639954	0.636827	0.260819		0.0385058	0.0386704	0.0380122
3.09016		0.157644	0.288958	0.191706		0.225605	0.361692	0.435248		0.607043	0.650815	0.242554		0.0383413	0.0386704	0.0380122
3.0971		0.159454	0.250946	0.17558		0.222972	0.372717	0.476715		0.636663	0.623169	0.294718		0.0385058	0.0385058	0.0380122
3.10404		0.169821	0.293072	0.217542		0.230048	0.366299	0.437387		0.638308	0.619549	0.265262		0.0381767	0.0386704	0.0380122
3.11099		0.157973	0.258516	0.239592		0.236959	0.36235	0.430476		0.638967	0.644561	0.263123		0.0380122	0.0385058	0.0376831
3.11793		0.169162	0.254073	0.172289		0.231693	0.380122	0.432121		0.649334	0.628929	0.284186		0.0385058	0.038835	0.0381767
3.12488		0.160276	0.29192	0.206516		0.244364	0.373375	0.432286		0.627448	0.646042	0.317262		0.0385058	0.038835	0.0380122
3.13182		0.162416	0.288958	0.17377		0.230048	0.361692	0.422741		0.642258	0.644068	0.305578		0.0381767	0.0385058	0.0380122
3.13876		0.178871	0.25506	0.185947		0.240086	0.378312	0.436564		0.629916	0.637486	0.322198		0.0385058	0.0385058	0.0381767
3.14571		0.172618	0.292908	0.208656		0.218858	0.36235	0.442653		0.650815	0.642587	0.32911		0.0383413	0.0385058	0.0378476
3.15265		0.163074	0.266414	0.184631		0.219023	0.349185	0.457133		0.685865	0.640941	0.340793		0.0383413	0.0385058	0.0381767
3.1596		0.160935	0.294882	0.199111		0.219845	0.379628	0.424387		0.652296	0.646207	0.31068		0.0383413	0.0385058	0.0376831
3.16654		0.167352	0.275959	0.185289		0.200922	0.369919	0.445121		0.632384	0.662663	0.333717		0.0383413	0.0386704	0.0378476
3.17349		0.177884	0.252263	0.188909		0.210137	0.35478	0.421425		0.646536	0.614283	0.342932		0.0381767	0.0385058	0.0378476
3.18043		0.166036	0.252756	0.206681		0.225111	0.372717	0.419615		0.65608	0.673523	0.318743		0.0383413	0.0386704	0.0378476
3.18737		0.172124	0.248313	0.207175		0.230871	0.36959	0.442324		0.65608	0.606549	0.348527		0.0386704	0.0385058	0.0380122
3.19432		0.172454	0.298009	0.209972		0.227579	0.34573	0.421425		0.664143	0.630245	0.321376		0.0381767	0.0385058	0.0378476
3.20126		0.171466	0.316933	0.201251		0.237782	0.358894	0.442488		0.685536	0.666283	0.337996		0.0383413	0.0385058	0.0376831
3.20821		0.171466	0.275629	0.191213		0.214415	0.370742	0.4364		0.665954	0.668093	0.333717		0.0381767	0.0383413	0.0376831
3.21515		0.172454	0.285832	0.20158		0.218529	0.402172	0.428995		0.648675	0.654106	0.374527		0.0383413	0.0386704	0.0380122
3.22209		0.183808	0.312654	0.208491		0.225605	0.349844	0.464538		0.68389	0.637486	0.371565		0.0385058	0.0386704	0.0380122
3.22904		0.175416	0.321211	0.217377		0.21244	0.360375	0.431134		0.690472	0.654599	0.363995		0.0385058	0.038835	0.0381767
3.23598		0.177061	0.287971	0.18858		0.220668	0.354451	0.435577		0.667105	0.623663	0.336186		0.0385058	0.0383413	0.0380122
3.24293		0.181998	0.263946	0.204048		0.211618	0.333717	0.43607		0.670067	0.66003	0.406286		0.0383413	0.0386704	0.0380122
3.24987		0.171631	0.293566	0.240579		0.23663	0.39197	0.48412		0.677802	0.650979	0.390489		0.0383413	0.0386704	0.0380122
3.25682		0.177555	0.310844	0.207504		0.239263	0.362021	0.433931		0.660523	0.677472	0.367122		0.0383413	0.0385058	0.0380122
3.26376		0.180023	0.267402	0.220504		0.231364	0.332401	0.479677		0.68389	0.652789	0.414185		0.0383413	0.0385058	0.0378476
3.2707		0.179365	0.294389	0.226098		0.214909	0.382755	0.426691		0.687675	0.629258	0.394438		0.0381767	0.0383413	0.0380122
3.27765		0.177555	0.291262	0.224124		0.234984	0.375514	0.433273		0.706105	0.660852	0.392628		0.0383413	0.0383413	0.0378476
3.28459		0.190225	0.28649	0.221985		0.208491	0.355109	0.416653		0.685042	0.67451	0.402172		0.0381767	0.0385058	0.0378476
3.29154		0.185453	0.25506	0.202732		0.220833	0.340793	0.479842		0.66727	0.65822	0.394438		0.0383413	0.0385058	0.0378476
3.29848		0.184631	0.279743	0.228567		0.214909	0.35659	0.435248		0.698371	0.670232	0.46207		0.0383413	0.0386704	0.0380122
3.30542		0.179694	0.293566	0.198124		0.215567	0.35478	0.41978		0.715485	0.669738	0.430146		0.0383413	0.0383413	0.0376831
3.31237		0.180352	0.29192	0.236301		0.219352	0.357742	0.423729		0.72256	0.649334	0.442982		0.0383413	0.0383413	0.0376831
3.31931		0.185782	0.269705	0.202403		0.229719	0.341287	0.437222		0.705776	0.719763	0.455323		0.0378476	0.0385058	0.0376831
3.32626		0.195162	0.334046	0.24963		0.225769	0.33997	0.427514		0.719105	0.69146	0.436893		0.0383413	0.0386704	0.0378476
3.3332		0.181833	0.27744	0.226263		0.234326	0.329768	0.437881		0.707586	0.702978	0.463551		0.0380122	0.0381767	0.0378476
3.34015		0.187263	0.267073	0.202896		0.205858	0.348198	0.41978		0.717624	0.707257	0.460589		0.0380122	0.0383413	0.0375185
3.34709		0.191871	0.271516	0.233339		0.238934	0.35659	0.426197		0.724041	0.68389	0.443805		0.0378476	0.0381767	0.0375185
3.35403		0.19763	0.278591	0.230377		0.218858	0.342439	0.44002		0.748396	0.69689	0.503867		0.0380122	0.0380122	0.0375185
3.36098		0.191871	0.341287	0.231529		0.236794	0.36416	0.442159		0.684384	0.693434	0.467336		0.0381767	0.0381767	0.0376831
3.36792		0.194668	0.316604	0.223301		0.225769	0.359059	0.42521		0.730624	0.662333	0.469804		0.0381767	0.0383413	0.0375185
3.37487		0.196149	0.299819	0.274642		0.210795	0.379134	0.422906		0.701497	0.718447	0.489551		0.0380122	0.0385058	0.0380122
3.38181		0.189567	0.298338	0.263781		0.230871	0.351654	0.44364		0.720257	0.692447	0.470956		0.0378476	0.0383413	0.0376831
3.38875		0.199111	0.329274	0.295376		0.223959	0.369426	0.452526		0.714826	0.70413	0.490538		0.0380122	0.0383413	0.0378476
3.3957		0.191542	0.269541	0.238769		0.215073	0.348527	0.440184		0.707751	0.690472	0.461906		0.0380122	0.0383413	0.0375185
3.40264		0.195491	0.315616	0.267566		0.229719	0.352147	0.429324		0.726181	0.684548	0.516373		0.0383413	0.0383413	0.0378476
3.40959		0.201415	0.303768	0.228731		0.215238	0.342439	0.4364		0.745104	0.710877	0.519993		0.0381767	0.0385058	0.0378476
3.41653		0.207175	0.319072	0.245516		0.227909	0.340958	0.447754		0.716966	0.678953	0.518348		0.0380122	0.0385058	0.0378476
3.42348		0.188909	0.313642	0.279743		0.205694	0.33273	0.4234		0.722396	0.729965	0.509626		0.0380122	0.0383413	0.0376831
3.43042		0.201744	0.323021	0.246339		0.212276	0.353628	0.434754		0.730295	0.696067	0.521145		0.0380122	0.0383413	0.0378476
3.43736		0.192694	0.332236	0.250453		0.222807	0.339641	0.432779		0.740332	0.715485	0.540892		0.0381767	0.0381767	0.0380122
3.44431		0.192365	0.279414	0.252921		0.233997	0.348363	0.426362		0.737206	0.712029	0.533158		0.0381767	0.0381767	0.0376831
3.45125		0.206681	0.339148	0.263288		0.2182	0.356755	0.42702		0.725852	0.705282	0.509133		0.0381767	0.0381767	0.0376831
3.4582		0.19763	0.299984	0.244693		0.232516	0.348856	0.426691		0.725852	0.708902	0.528715		0.0380122	0.0381767	0.0376831
3.46514		0.195162	0.275794	0.276781		0.214415	0.365476	0.422577		0.741813	0.746421	0.54912		0.0380122	0.0383413	0.0375185
3.47208		0.211453	0.324009	0.259174		0.223795	0.350666	0.467171		0.723712	0.723877	0.535297		0.0380122	0.0381767	0.0376831
3.47903		0.199605	0.308376	0.297186		0.227086	0.385717	0.444627		0.758598	0.687181	0.548955		0.0378476	0.0381767	0.0375185
3.48597		0.206187	0.296692	0.266579		0.218693	0.350173	0.431627		0.728978	0.717624	0.532993		0.0383413	0.0385058	0.0380122
3.49292		0.203883	0.345894	0.237453		0.215402	0.34178	0.428336		0.716966	0.753168	0.52674		0.0385058	0.0385058	0.0381767
3.49986		0.195656	0.344907	0.257199		0.217542	0.367122	0.433438		0.735889	0.712523	0.557512		0.0381767	0.038835	0.0378476
3.50681		0.207668	0.289287	0.265756		0.22363	0.345894	0.430805		0.746256	0.70413	0.573803		0.0381767	0.0385058	0.0378476
3.51375		0.204048	0.296528	0.294553		0.211288	0.376337	0.432615		0.757282	0.707751	0.557018		0.0381767	0.0385058	0.0378476
3.52069		0.201909	0.28649	0.268389		0.219187	0.346059	0.446273		0.769459	0.750864	0.555044		0.0383413	0.0386704	0.0380122
3.52764		0.212605	0.302287	0.245516		0.228073	0.320717	0.434096		0.7377	0.713839	0.5766		0.0383413	0.0386704	0.0378476
3.53458		0.209807	0.296857	0.308211		0.229225	0.354616	0.434754		0.746421	0.69327	0.582031		0.0383413	0.0386704	0.0381767
3.54153		0.209643	0.300313	0.252921		0.240744	0.369919	0.418134		0.758598	0.702649	0.610663		0.0383413	0.0385058	0.0380122
3.54847		0.207997	0.335363	0.29192		0.229389	0.329274	0.435248		0.76156	0.707092	0.575284		0.0385058	0.0381767	0.0378476
3.55542		0.213757	0.344742	0.270199		0.230212	0.346882	0.435248		0.754813	0.721573	0.565904		0.0381767	0.0385058	0.0378476
3.56236		0.212276	0.335527	0.305908		0.219681	0.353135	0.435577		0.769623	0.730295	0.569854		0.0381767	0.0383413	0.0376831
3.5693		0.207175	0.343591	0.26625		0.215238	0.355932	0.416818		0.77094	0.75399	0.586474		0.0380122	0.0381767	0.0378476
3.57625		0.217706	0.32516	0.274807		0.238275	0.361198	0.451209		0.764357	0.721738	0.579727		0.0381767	0.0385058	0.0378476
3.58319		0.213757	0.330591	0.287148		0.24963	0.331578	0.454336		0.761395	0.737206	0.587461		0.0383413	0.0383413	0.0378476
3.59014		0.205694	0.296857	0.349679		0.228238	0.347869	0.434919		0.75794	0.728484	0.601119		0.0383413	0.0383413	0.0380122
3.59708		0.217048	0.295376	0.303275		0.232187	0.378641	0.432779		0.79299	0.733915	0.591904		0.0380122	0.0383413	0.0378476
3.60402		0.211947	0.305743	0.297844		0.231693	0.352147	0.430311		0.773737	0.759092	0.624486		0.0380122	0.0383413	0.0378476
3.61097		0.224947	0.29587	0.27744		0.229554	0.349021	0.440513		0.779496	0.740662	0.594208		0.0381767	0.0383413	0.0378476
3.61791		0.213099	0.346882	0.242225		0.225111	0.340793	0.429982		0.785256	0.73737	0.616587		0.0380122	0.0385058	0.0380122
3.62486		0.213428	0.342603	0.289123		0.219681	0.346059	0.43607		0.778345	0.747573	0.62679		0.0380122	0.0381767	0.0378476
3.6318		0.212605	0.324996	0.275959		0.229225	0.33635	0.417476		0.773408	0.741978	0.608524		0.0381767	0.0386704	0.0378476
3.63875		0.226921	0.301794	0.291427		0.225605	0.341451	0.424222		0.770281	0.718117	0.615764		0.0383413	0.0381767	0.0378476
3.64569		0.225111	0.292249	0.294224		0.230541	0.383742	0.429817		0.771927	0.732598	0.564423		0.0381767	0.0383413	0.0376831
3.65263		0.215731	0.321047	0.274478		0.208656	0.34178	0.410564		0.797927	0.730788	0.621853		0.0380122	0.0385058	0.0378476
3.65958		0.223795	0.324667	0.26444		0.199276	0.354451	0.433273		0.765674	0.747573	0.607372		0.0381767	0.0383413	0.0375185
3.66652		0.22001	0.365476	0.283857		0.223466	0.341122	0.437716		0.77999	0.777522	0.629752		0.0380122	0.0383413	0.0375185
3.67347		0.221326	0.30673	0.272832		0.223795	0.349679	0.43607		0.784927	0.75432	0.653941		0.0381767	0.0381767	0.0376831
3.68041		0.230048	0.299819	0.347211		0.236794	0.36235	0.418299		0.781471	0.783939	0.610663		0.0376831	0.0383413	0.0375185
3.68735		0.233503	0.300148	0.312983		0.241567	0.375514	0.45088		0.799243	0.756459	0.614777		0.0380122	0.0383413	0.0375185
3.6943		0.220833	0.280731	0.263288		0.21063	0.340958	0.421754		0.77456	0.739674	0.642422		0.0378476	0.0381767	0.0376831
3.70124		0.243706	0.305743	0.265098		0.226263	0.350008	0.409906		0.76156	0.749877	0.584005		0.0380122	0.0381767	0.0375185
3.70819		0.2182	0.330755	0.278756		0.233174	0.362185	0.409742		0.776864	0.738522	0.625638		0.0380122	0.0380122	0.0371894
3.71513		0.226592	0.305743	0.26444		0.233832	0.348856	0.429817		0.815534	0.756788	0.653447		0.0378476	0.0380122	0.037354
3.72208		0.212111	0.318578	0.328287		0.221491	0.337996	0.435083		0.810762	0.757775	0.614942		0.0375185	0.0380122	0.0370248
3.72902		0.225934	0.286655	0.278262		0.229225	0.337502	0.417805		0.839065	0.713675	0.589106		0.0378476	0.0378476	0.0370248
3.73596		0.227415	0.29192	0.267731		0.216554	0.370578	0.427349		0.808458	0.753003	0.612309		0.037354	0.0378476	0.0370248
3.74291		0.230212	0.318085	0.276288		0.248642	0.335527	0.441994		0.799572	0.734244	0.630245		0.0376831	0.0376831	0.0368603
3.74985		0.217871	0.348692	0.281883		0.230541	0.333553	0.440349		0.819319	0.750041	0.616752		0.0376831	0.0376831	0.0368603
3.7568		0.227909	0.321376	0.264275		0.236465	0.337996	0.433273		0.847293	0.722396	0.643245		0.037354	0.0376831	0.0368603
3.76374		0.235643	0.304427	0.28287		0.227909	0.396906	0.444463		0.811585	0.766497	0.631397		0.0375185	0.0381767	0.0368603
3.77068		0.223795	0.272174	0.288136		0.231858	0.378641	0.448577		0.854204	0.759585	0.654599		0.037354	0.0375185	0.037354
3.77763		0.240908	0.335692	0.270364		0.239098	0.353299	0.460589		0.878394	0.741978	0.614448		0.0378476	0.0375185	0.037354
3.78457		0.227909	0.292743	0.274313		0.229883	0.349515	0.429982		0.82985	0.768307	0.661511		0.0376831	0.0380122	0.0371894
3.79152		0.235972	0.301794	0.261971		0.220339	0.357084	0.474247		0.851901	0.762218	0.64703		0.037354	0.0380122	0.0371894
3.79846		0.234655	0.319895	0.288629		0.237946	0.359059	0.451868		0.851078	0.779496	0.652954		0.0375185	0.0378476	0.037354
3.80541		0.238275	0.340464	0.280402		0.231693	0.40102	0.455159		0.889748	0.779167	0.640777		0.0376831	0.0378476	0.0370248
3.81235		0.242883	0.349515	0.286161		0.238275	0.337502	0.434754		0.908014	0.795294	0.647853		0.0375185	0.0378476	0.0371894
3.81929		0.233668	0.302781	0.271845		0.206023	0.348198	0.43064		0.886293	0.783775	0.668916		0.0380122	0.0380122	0.037354
3.82624		0.242225	0.354122	0.298173		0.234655	0.356426	0.439032		0.863913	0.780484	0.624486		0.0380122	0.0376831	0.0370248
3.83318		0.240744	0.337008	0.272338		0.243048	0.34754	0.44545		0.90209	0.813066	0.6286		0.0380122	0.0381767	0.037354
3.84013		0.24601	0.320388	0.264604		0.224288	0.352147	0.431134		0.889913	0.787395	0.665624		0.0378476	0.0380122	0.037354
3.84707		0.244364	0.305085	0.342274		0.227744	0.338654	0.430311		0.884318	0.77275	0.651144		0.0380122	0.0378476	0.0375185
3.85402		0.240415	0.309199	0.287148		0.219516	0.387033	0.421096		0.882672	0.764193	0.634853		0.0376831	0.0378476	0.0371894
3.86096		0.236465	0.338983	0.318085		0.226921	0.337502	0.427184		0.893204	0.806154	0.669903		0.0381767	0.0383413	0.0371894
3.8679		0.229719	0.295541	0.312161		0.226921	0.364324	0.425539		0.905381	0.799243	0.658384		0.0378476	0.0381767	0.0375185
3.87485		0.240086	0.327135	0.327464		0.240744	0.34211	0.43064		0.888761	0.78361	0.641929		0.0376831	0.0381767	0.0375185
3.88179		0.230871	0.296528	0.287806		0.241237	0.369261	0.440184		0.931874	0.787724	0.678953		0.0376831	0.0378476	0.0371894
3.88874		0.242389	0.304427	0.272503		0.229225	0.357578	0.440843		0.898799	0.74675	0.662498		0.0371894	0.0375185	0.0370248
3.89568		0.242718	0.36235	0.301958		0.22906	0.380945	0.441007		0.906697	0.801382	0.675169		0.0375185	0.0375185	0.0370248
3.90262		0.246174	0.305743	0.349515		0.228238	0.347046	0.428665		0.901432	0.764357	0.635182		0.037354	0.0378476	0.0375185
3.90957		0.259174	0.329274	0.266579		0.219187	0.352477	0.420767		0.869673	0.762383	0.664143		0.0375185	0.0378476	0.037354
3.91651		0.244364	0.313642	0.283199		0.235313	0.359223	0.445779		0.920026	0.770117	0.63946		0.0371894	0.0376831	0.0371894
3.92346		0.243541	0.314464	0.292414		0.240744	0.335857	0.417147		0.893039	0.78361	0.659042		0.037354	0.0375185	0.037354
3.9304		0.266085	0.341616	0.29406		0.230377	0.341287	0.439032		0.89452	0.77818	0.668586		0.0378476	0.0375185	0.0368603
3.93735		0.238275	0.298832	0.289287		0.235807	0.353628	0.428336		0.897318	0.789699	0.677472		0.0376831	0.0380122	0.037354
3.94429		0.27349	0.304591	0.284351		0.238605	0.378147	0.407109		0.900115	0.799408	0.678295		0.0370248	0.0375185	0.0371894
3.95123		0.242225	0.318249	0.274148		0.221162	0.347375	0.422577		0.898305	0.778345	0.664966		0.0375185	0.037354	0.037354
3.95818		0.248972	0.310186	0.263781		0.234162	0.367122	0.432615		0.911469	0.789041	0.641599		0.0376831	0.0376831	0.0370248
3.96512		0.247326	0.302946	0.328287		0.245351	0.364489	0.435248		0.909001	0.779661	0.692447		0.0376831	0.0381767	0.0371894
3.97207		0.240579	0.291098	0.32335		0.237288	0.361692	0.433602		0.921343	0.770446	0.666776		0.0376831	0.037354	0.037354
3.97901		0.253579	0.337996	0.305743		0.244693	0.354122	0.454007		0.915912	0.789699	0.654928		0.0381767	0.0378476	0.0370248
3.98595		0.256212	0.318743	0.358071		0.213428	0.353464	0.437387		0.949975	0.790028	0.645878		0.0380122	0.0381767	0.0370248
3.9929		0.268224	0.295047	0.270857		0.233832	0.335198	0.426197		0.935659	0.780319	0.645055		0.0381767	0.0383413	0.037354
3.99984		0.250123	0.302123	0.293895		0.250123	0.361363	0.459273		0.889748	0.760244	0.653283		0.0380122	0.0383413	0.0376831
4.00679		0.25868	0.35116	0.271845		0.230212	0.362514	0.424387		0.938127	0.798091	0.677472		0.0376831	0.0378476	0.0371894
4.01373		0.258187	0.328452	0.341616		0.241731	0.362514	0.446108		0.92595	0.755636	0.677308		0.0376831	0.0380122	0.037354
4.02068		0.250617	0.30854	0.31792		0.252427	0.377653	0.453349		0.930229	0.791509	0.657068		0.0380122	0.0380122	0.037354
4.02762		0.259997	0.316604	0.309857		0.231035	0.348856	0.435083		0.901596	0.788053	0.680599		0.0376831	0.0380122	0.037354
4.03456		0.275465	0.329933	0.279743		0.247491	0.334376	0.41978		0.922001	0.755307	0.687017		0.0381767	0.0383413	0.037354
4.04151		0.248642	0.31792	0.288136		0.219681	0.360375	0.442653		0.920191	0.782952	0.668093		0.0378476	0.0376831	0.0371894
4.04845		0.237782	0.321376	0.329439		0.241237	0.36054	0.415666		0.912128	0.773572	0.677637		0.0380122	0.0381767	0.0376831
4.0554		0.274642	0.344084	0.296857		0.243541	0.357742	0.407932		0.921014	0.768636	0.658549		0.037354	0.0380122	0.037354
4.06234		0.274807	0.318414	0.31611		0.240579	0.365641	0.455159		0.93714	0.785256	0.694751		0.0380122	0.0378476	0.0375185
4.06928		0.265098	0.304591	0.307224		0.272503	0.395261	0.457792		0.943064	0.783117	0.669738		0.0376831	0.0380122	0.0368603
4.07623		0.285174	0.324173	0.299325		0.253415	0.352641	0.418463		0.932368	0.797762	0.68027		0.037354	0.0375185	0.0371894
4.08317		0.257528	0.296199	0.331743		0.236465	0.358894	0.431627		0.935988	0.784762	0.672865		0.0378476	0.0380122	0.0375185
4.09012		0.266414	0.305085	0.268883		0.234326	0.364654	0.421096		0.895343	0.77999	0.658549		0.0375185	0.0381767	0.037354
4.09706		0.264933	0.290275	0.300642		0.267073	0.363831	0.441172		0.929571	0.793813	0.682738		0.0378476	0.0383413	0.0375185
4.10401		0.256706	0.320882	0.303933		0.253908	0.376502	0.451374		0.924305	0.799408	0.673359		0.0381767	0.0383413	0.0376831
4.11095		0.257199	0.297515	0.279743		0.242225	0.383248	0.435741		0.935494	0.77275	0.695573		0.0380122	0.0380122	0.037354
4.11789		0.259338	0.296528	0.324831		0.259503	0.347211	0.419944		0.944545	0.757282	0.664966		0.0376831	0.0381767	0.037354
4.12484		0.256047	0.335198	0.338983		0.261807	0.387033	0.44364		0.906533	0.779167	0.658549		0.0371894	0.0375185	0.0368603
4.13178		0.253908	0.319401	0.286984		0.246997	0.348198	0.430476		0.940596	0.774231	0.67846		0.0381767	0.0383413	0.0376831
4.13873		0.276123	0.311173	0.300477		0.248642	0.35478	0.453678		0.927267	0.812078	0.707421		0.0378476	0.0380122	0.0371894
4.14567		0.262136	0.320717	0.302452		0.240415	0.365312	0.437716		0.90933	0.799243	0.699523		0.0378476	0.0383413	0.0375185
4.15261		0.259997	0.292085	0.294553		0.257528	0.36778	0.426526		0.927925	0.8078	0.703308		0.0376831	0.0383413	0.037354
4.15956		0.264604	0.297515	0.287971		0.240744	0.399375	0.443969		0.927596	0.779826	0.668586		0.0380122	0.0380122	0.0375185
4.1665		0.289287	0.309199	0.290275		0.25868	0.360375	0.429653		0.906697	0.764687	0.680599		0.0375185	0.0381767	0.0376831
4.17345		0.275629	0.278262	0.298173		0.263452	0.36416	0.427678		0.919368	0.759256	0.695738		0.0378476	0.0380122	0.037354
4.18039		0.269047	0.276123	0.329603		0.243377	0.360375	0.450716		0.907191	0.767978	0.686194		0.0381767	0.0381767	0.0376831
4.18734		0.261149	0.27711	0.304591		0.245845	0.369261	0.455652		0.92414	0.786737	0.658549		0.0376831	0.0383413	0.0376831
4.19428		0.265427	0.296034	0.29373		0.256377	0.359059	0.446767		0.925292	0.796117	0.683561		0.0380122	0.0380122	0.0375185
4.20122		0.259997	0.306072	0.313806		0.255225	0.374527	0.472437		0.922495	0.808623	0.686852		0.0380122	0.0383413	0.0375185
4.20817		0.274313	0.280566	0.287971		0.241402	0.355439	0.45088		0.888596	0.856344	0.686029		0.0376831	0.0381767	0.0375185
4.21511		0.268554	0.323515	0.303604		0.266414	0.39921	0.433108		0.927431	0.853217	0.689979		0.0381767	0.0383413	0.0375185
4.22206		0.277769	0.289123	0.296034		0.252427	0.39559	0.451374		0.918216	0.849268	0.690801		0.0380122	0.0380122	0.0376831
4.229		0.26444	0.291427	0.352312		0.253415	0.380286	0.442324		0.890406	0.839888	0.697054		0.0380122	0.0383413	0.0378476
4.23594		0.271516	0.267402	0.296199		0.259338	0.398058	0.450387		0.910647	0.862761	0.691295		0.0378476	0.0383413	0.0375185
4.24289		0.287477	0.28287	0.351818		0.252427	0.375843	0.466184		0.907849	0.821293	0.682903		0.0383413	0.0383413	0.0375185
4.24983		0.267237	0.284351	0.321376		0.254402	0.40283	0.453184		0.911305	0.817673	0.706599		0.0376831	0.0381767	0.0376831
4.25678		0.281718	0.292249	0.313806		0.261313	0.377983	0.446108		0.927925	0.834458	0.684548		0.0381767	0.0383413	0.0376831
4.26372		0.271845	0.280566	0.290439		0.280566	0.373375	0.451045		0.978608	0.832648	0.693928		0.0381767	0.0380122	0.037354
4.27067		0.275136	0.29011	0.276781		0.260161	0.397071	0.464374		0.962317	0.857002	0.694257		0.0378476	0.0376831	0.037354
4.27761		0.268883	0.277604	0.289617		0.267237	0.408754	0.428172		0.954583	0.819648	0.66727		0.0378476	0.0381767	0.0375185
4.28455		0.270857	0.285667	0.291262		0.24782	0.394438	0.439032		0.977127	0.854369	0.686194		0.0378476	0.0380122	0.037354
4.2915		0.276288	0.316768	0.310515		0.263452	0.402172	0.425374		0.943558	0.851901	0.684055		0.0380122	0.0380122	0.037354
4.29844		0.276288	0.278921	0.343591		0.252756	0.38802	0.41945		1.01004	0.832648	0.708409		0.0375185	0.0378476	0.0371894
4.30539		0.265098	0.314464	0.298009		0.263781	0.391311	0.42702		1.01613	0.845154	0.69508		0.0378476	0.0381767	0.037354
4.31233		0.285009	0.278262	0.28649		0.25868	0.408425	0.425539		1.01251	0.846141	0.714004		0.0378476	0.0378476	0.0375185
4.31928		0.279414	0.278756	0.294389		0.263617	0.403159	0.429653		1.00016	0.908014	0.680434		0.0375185	0.0378476	0.0371894
4.32622		0.300477	0.27711	0.299819		0.274478	0.382919	0.413526		1.01465	0.839065	0.694257		0.0375185	0.0378476	0.0371894
4.33316		0.277275	0.297186	0.31611		0.244199	0.390324	0.437222		0.969393	0.90571	0.691953		0.0375185	0.0380122	0.0371894
4.34011		0.281553	0.277769	0.293895		0.263288	0.387527	0.450387		0.976469	0.873951	0.680928		0.0375185	0.0378476	0.0371894
4.34705		0.272009	0.27711	0.306566		0.255554	0.394438	0.447918		1.00724	0.901925	0.679283		0.0378476	0.0378476	0.037354
4.354		0.287313	0.29587	0.330262		0.272997	0.420109	0.464538		0.989468	0.888103	0.677637		0.0380122	0.0378476	0.0368603
4.36094		0.273819	0.285996	0.303768		0.267237	0.358565	0.436235		0.981734	0.882672	0.69113		0.0380122	0.0378476	0.0371894
4.36788		0.316604	0.268718	0.332401		0.260326	0.408261	0.457133		1.00922	0.908343	0.713181		0.0376831	0.0378476	0.037354
4.37483		0.292085	0.278098	0.280731		0.24387	0.395261	0.444956		1.0232	0.896989	0.670726		0.0375185	0.0376831	0.0371894
4.38177		0.281389	0.292249	0.281224		0.254402	0.389666	0.4364		0.991608	0.895014	0.694751		0.0376831	0.0378476	0.0371894
4.38872		0.281718	0.274971	0.312161		0.271351	0.379957	0.430805		1.03258	0.884153	0.680105		0.0375185	0.0378476	0.0370248
4.39566		0.298996	0.268554	0.323679		0.270693	0.378147	0.449564		1.0107	0.883331	0.663321		0.0378476	0.0381767	0.037354
4.40261		0.28649	0.26625	0.342274		0.271022	0.379628	0.440678		1.02896	0.865394	0.689485		0.0378476	0.0378476	0.0371894
4.40955		0.277275	0.258351	0.343426		0.254896	0.37897	0.463222		1.03735	0.887938	0.711206		0.0376831	0.0375185	0.0371894
4.41649		0.275629	0.29011	0.313971		0.27711	0.397565	0.4364		1.03801	0.88547	0.699358		0.0376831	0.0380122	0.0371894
4.42344		0.286655	0.302616	0.275629		0.256047	0.401349	0.415995		1.03011	0.893368	0.680764		0.0376831	0.0378476	0.0370248
4.43038		0.287477	0.268554	0.311996		0.249301	0.379957	0.47326		1.03275	0.912457	0.688168		0.0376831	0.0376831	0.0370248
4.43733		0.285174	0.279743	0.287971		0.267402	0.373046	0.444792		1.00724	0.870989	0.692118		0.0378476	0.0380122	0.0375185
4.44427		0.282212	0.294389	0.316604		0.291098	0.395425	0.420767		1.06006	0.904065	0.705447		0.0376831	0.0378476	0.0371894
4.45121		0.288465	0.26444	0.29192		0.276781	0.402337	0.433931		1.03472	0.879217	0.692611		0.0376831	0.0380122	0.037354
4.45816		0.282376	0.255225	0.335692		0.256706	0.396906	0.462399		1.07487	0.876419	0.686688		0.0378476	0.0378476	0.0370248
4.4651		0.299654	0.27349	0.303604		0.269541	0.441665	0.433273		1.02715	0.92052	0.658549		0.0376831	0.0378476	0.0375185
4.47205		0.307389	0.286325	0.287971		0.272997	0.389831	0.428995		1.04262	0.891229	0.684548		0.0378476	0.0376831	0.0375185
4.47899		0.288794	0.242225	0.292908		0.2623	0.399704	0.427349		1.01942	0.942077	0.707257		0.0375185	0.0376831	0.0370248
4.48594		0.311502	0.269047	0.322198		0.266908	0.396906	0.445615		1.0339	0.939937	0.660194		0.0378476	0.0376831	0.0371894
4.49288		0.29011	0.27744	0.306401		0.282541	0.413362	0.439855		1.05447	0.904065	0.674346		0.0375185	0.0381767	0.0371894
4.49982		0.293237	0.256706	0.302452		0.26625	0.406615	0.439032		1.03604	0.918874	0.67089		0.0375185	0.0378476	0.0375185
4.50677		0.311338	0.259997	0.350666		0.272338	0.403818	0.412539		1.06302	0.93352	0.699852		0.0375185	0.0376831	0.0371894
4.51371		0.305249	0.249959	0.285009		0.275465	0.398387	0.429653		1.04328	0.897482	0.670561		0.0376831	0.0378476	0.037354
4.52066		0.299984	0.272338	0.344084		0.286819	0.383742	0.441172		1.01662	0.874774	0.660523		0.0376831	0.0380122	0.0371894
4.5276		0.302123	0.278756	0.310186		0.282047	0.395754	0.436893		0.998025	0.902748	0.699523		0.0376831	0.0378476	0.0370248
4.53454		0.296528	0.272832	0.311502		0.309528	0.396413	0.430311		1.00905	0.927102	0.700839		0.0380122	0.0381767	0.0371894
4.54149		0.30311	0.242883	0.301794		0.259668	0.363995	0.412539		1.00428	0.918874	0.675662		0.0378476	0.0380122	0.0375185
4.54843		0.294882	0.26806	0.283034		0.259009	0.372059	0.451868		1.04032	0.888432	0.701662		0.0376831	0.0380122	0.0375185
4.55538		0.290768	0.25868	0.332565		0.269705	0.39016	0.443311		1.02896	0.901103	0.685371		0.0375185	0.0375185	0.0370248
4.56232		0.30311	0.264769	0.270199		0.27925	0.394767	0.431298		1.03061	0.912457	0.685042		0.0378476	0.0378476	0.037354
4.56927		0.297351	0.276781	0.295047		0.27925	0.42126	0.431134		1.05973	0.941418	0.661346		0.0371894	0.0376831	0.0370248
4.57621		0.317755	0.254237	0.323515		0.282705	0.44545	0.470627		0.995228	0.917064	0.678789		0.0378476	0.0378476	0.0375185
4.58315		0.295541	0.255389	0.295705		0.277604	0.392792	0.415995		1.01646	0.903242	0.676814		0.0375185	0.0380122	0.0371894
4.5901		0.298667	0.244693	0.331084		0.257199	0.420602	0.443805		1.02649	0.918545	0.693599		0.0378476	0.0380122	0.0371894
4.59704		0.293237	0.247984	0.282047		0.280072	0.411881	0.420438		1.06023	0.919368	0.677143		0.0375185	0.0380122	0.037354
4.60399		0.302452	0.276288	0.27711		0.273655	0.410729	0.446437		1.03554	0.907026	0.663979		0.0376831	0.0380122	0.0371894
4.61093		0.305085	0.247655	0.296528		0.282047	0.392299	0.431463		1.04262	0.908014	0.678131		0.0375185	0.0376831	0.0371894
4.61787		0.309034	0.25868	0.267237		0.272338	0.392134	0.435083		1.02139	0.908507	0.717624		0.0376831	0.0376831	0.0371894
4.62482		0.325983	0.243541	0.263452		0.275629	0.390489	0.41945		1.03258	0.877078	0.718447		0.0375185	0.0376831	0.0375185
4.63176		0.300971	0.243541	0.296363		0.283857	0.404311	0.450387		1.04262	0.917558	0.688004		0.0378476	0.0380122	0.0371894
4.63871		0.307882	0.257528	0.331907		0.280402	0.389337	0.437222		1.05266	0.904065	0.686523		0.0376831	0.0376831	0.037354
4.64565		0.311831	0.254237	0.29406		0.262465	0.39921	0.448412		1.05381	0.924469	0.683726		0.0376831	0.0378476	0.037354
4.6526		0.316439	0.245022	0.257693		0.287477	0.386704	0.449564		1.04262	0.931052	0.678789		0.0375185	0.0378476	0.0371894
4.65954		0.313806	0.243377	0.285503		0.260819	0.401349	0.44726		1.04361	0.920685	0.673029		0.0376831	0.0378476	0.0371894
4.66648		0.312654	0.239756	0.299984		0.284022	0.400856	0.458285		1.04015	0.987658	0.703143		0.0376831	0.0376831	0.0371894
4.67343		0.302946	0.257693	0.270035		0.272503	0.4234	0.420931		1.07866	0.988152	0.707092		0.0375185	0.0376831	0.0370248
4.68037		0.309857	0.248149	0.320717		0.275136	0.38835	0.426033		1.04311	0.971203	0.696396		0.0375185	0.0378476	0.0370248
4.68732		0.312983	0.248313	0.283199		0.279085	0.391147	0.431627		1.02518	0.973507	0.672371		0.0376831	0.0378476	0.0371894
4.69426		0.307553	0.235807	0.294718		0.322857	0.401678	0.445615		1.02287	0.999671	0.688662		0.0375185	0.0378476	0.0370248
4.70121		0.320059	0.238934	0.311667		0.266579	0.426197	0.448412		1.06533	0.943558	0.677143		0.0378476	0.0378476	0.0371894
4.70815		0.337831	0.257199	0.296034		0.271845	0.41764	0.412375		1.00922	0.990949	0.679612		0.0375185	0.0378476	0.037354
4.71509		0.322363	0.250453	0.29011		0.287313	0.417147	0.403818		1.05973	0.991443	0.710548		0.0375185	0.0380122	0.037354
4.72204		0.314135	0.248478	0.262794		0.290275	0.437551	0.440184		1.03768	0.976962	0.698206		0.0375185	0.0378476	0.0371894
4.72898		0.313148	0.232351	0.268224		0.275629	0.41764	0.445944		1.02452	1.00987	0.673194		0.037354	0.0376831	0.0371894
4.73593		0.319072	0.259997	0.29406		0.29011	0.442653	0.43245		1.06204	1.00247	0.68208		0.0375185	0.0378476	0.0371894
4.74287		0.330591	0.251769	0.264933		0.296857	0.384894	0.442817		1.03489	0.962811	0.695409		0.0375185	0.0378476	0.037354
4.74981		0.324831	0.241237	0.293072		0.276617	0.41978	0.454171		1.04624	0.968899	0.720092		0.0376831	0.0378476	0.037354
4.75676		0.313806	0.254237	0.301465		0.268883	0.408919	0.426033		1.02781	0.985848	0.704789		0.0376831	0.0376831	0.037354
4.7637		0.320717	0.245516	0.270364		0.266743	0.396577	0.420931		1.0571	0.999506	0.673523		0.0370248	0.0375185	0.0370248
4.77065		0.319236	0.24206	0.293566		0.295376	0.426197	0.4234		1.0543	0.974329	0.67451		0.0376831	0.0376831	0.0370248
4.77759		0.326477	0.226098	0.311338		0.302452	0.40678	0.430805		1.0367	1.00214	0.680928		0.0378476	0.0378476	0.0370248
4.78454		0.3273	0.244858	0.276452		0.288958	0.42521	0.415501		1.06862	0.997696	0.708573		0.0376831	0.0378476	0.0371894
4.79148		0.331414	0.24387	0.281389		0.298338	0.396248	0.400362		1.04081	0.969557	0.6727		0.0375185	0.0378476	0.0370248
4.79842		0.326806	0.24206	0.278756		0.3143	0.393122	0.41402		1.02271	1.00987	0.686852		0.0375185	0.0378476	0.0371894
4.80537		0.347704	0.250453	0.251604		0.282376	0.401843	0.435412		1.03077	1.00247	0.718611		0.0375185	0.0375185	0.0371894
4.81231		0.321211	0.238275	0.267566		0.293401	0.417311	0.435083		1.00592	0.992101	0.70051		0.037354	0.0378476	0.0371894
4.81926		0.336844	0.240415	0.330097		0.283528	0.388679	0.415007		1.03653	0.991443	0.689814		0.0376831	0.0378476	0.0370248
4.8262		0.32335	0.24782	0.249959		0.266414	0.420602	0.418463		1.02649	0.991937	0.734408		0.0375185	0.0375185	0.0371894
4.83314		0.328452	0.238605	0.300477		0.290768	0.394932	0.429324		1.03653	1.01728	0.702978		0.0375185	0.0376831	0.0371894
4.84009		0.332236	0.241567	0.284845		0.268554	0.4234	0.443969		1.04459	0.983051	0.696561		0.0376831	0.0378476	0.0371894
4.84703		0.340629	0.245845	0.278262		0.297844	0.41221	0.431627		1.03752	0.98519	0.733586		0.0376831	0.0376831	0.0371894
4.85398		0.340958	0.256706	0.263617		0.296034	0.386704	0.398552		1.03439	1.00099	0.721079		0.037354	0.0376831	0.0370248
4.86092		0.325983	0.249136	0.26987		0.267073	0.416982	0.43607		1.02962	0.99457	0.698206		0.037354	0.0376831	0.0370248
4.86787		0.353464	0.264933	0.269705		0.283199	0.422083	0.439526		1.03242	0.995063	0.693928		0.0375185	0.0376831	0.0370248
4.87481		0.33997	0.234162	0.289123		0.298667	0.411223	0.431792		1.07405	0.974165	0.689156		0.037354	0.0380122	0.0371894
4.88175		0.343261	0.249794	0.253908		0.287642	0.402501	0.459108		1.0418	0.966595	0.686688		0.0375185	0.0376831	0.0370248
4.8887		0.325819	0.241896	0.293566		0.291427	0.402008	0.438539		1.06171	0.972519	0.68389		0.037354	0.0378476	0.0371894
4.89564		0.337831	0.236794	0.26444		0.294553	0.448741	0.413033		1.03011	0.964621	0.689156		0.0375185	0.0376831	0.0370248
4.90259		0.354122	0.224288	0.259668		0.285338	0.415337	0.416818		1.02781	0.999177	0.741484		0.0375185	0.0378476	0.0371894
4.90953		0.328945	0.238275	0.269541		0.296528	0.420273	0.45845		1.03752	0.994734	0.718611		0.037354	0.0378476	0.0370248
4.91647		0.366628	0.249301	0.261642		0.289781	0.398881	0.451374		1.04443	0.952279	0.734244		0.037354	0.0378476	0.0371894
4.92342		0.351325	0.24025	0.279085		0.274478	0.401514	0.428172		1.0362	1.00132	0.698535		0.0378476	0.0376831	0.037354
4.93036		0.338819	0.24025	0.239427		0.28649	0.425539	0.448083		1.05924	0.968241	0.710054		0.0375185	0.0378476	0.0371894
4.93731		0.366299	0.243048	0.298503		0.29406	0.439362	0.415995		1.06681	0.977785	0.723054		0.0375185	0.0378476	0.0370248
4.94425		0.345565	0.24206	0.289287		0.284022	0.372717	0.409742		1.04575	0.963633	0.713345		0.0376831	0.0378476	0.0371894
4.9512		0.340793	0.230706	0.285009		0.289946	0.418792	0.433931		1.03357	0.974329	0.70232		0.037354	0.0376831	0.0371894
4.95814		0.350502	0.235807	0.300477		0.284022	0.410729	0.426691		1.01086	0.994899	0.708409		0.0376831	0.0376831	0.0371894
4.96508		0.353464	0.249136	0.244858		0.29192	0.413526	0.424716		1.04723	1.0158	0.712687		0.0375185	0.0376831	0.0370248
4.97203		0.352147	0.232351	0.291262		0.272503	0.40283	0.447918		1.06204	0.970051	0.688168		0.0375185	0.0378476	0.0371894
4.97897		0.342932	0.238275	0.276617		0.295705	0.404476	0.436729		1.04097	0.999671	0.753003		0.0375185	0.0376831	0.0371894
4.98592		0.346717	0.239427	0.302781		0.28106	0.428007	0.434589		1.0334	1.01103	0.721079		0.0375185	0.0378476	0.0371894
4.99286		0.352477	0.237946	0.265921		0.290604	0.405463	0.430969		1.05019	1.00346	0.709725		0.0376831	0.0376831	0.0371894
4.9998		0.347869	0.24782	0.26806		0.304756	0.411223	0.419121		1.01991	0.969722	0.720092		0.0375185	0.0376831	0.0371894
5.00675		0.347211	0.235972	0.244693		0.296363	0.403818	0.457956		1.06089	0.958861	0.697384		0.0378476	0.0376831	0.0370248

## Sheet: Fig. 3b
	Fluorescence intensity
3R tau	0.405463	0.266908	0.275794
Acetylated 3R tau	0.27168	0.383577	0.433438
4R tau	1	0.966431	0.720586
Acetylated 4R tau	0.038259	0.038456	0.037815

## Sheet: Fig. 3c
Wavelength (nm)	Ellipticity (mdeg) of 3R tau	Ellipticity (mdeg) of Acetylated 3R tau
198	0.279476	0.425011
199	-0.0256774	0.0183738
200	-0.35199	-0.35199
201	-0.708833	-0.708833
202	-1.03584	-1.03584
203	-1.3087	-1.3087
204	-1.56407	-1.56407
205	-1.76952	-1.76952
206	-1.93988	-1.93988
207	-2.10962	-2.0874
208	-2.26854	-2.2049
209	-2.42879	-2.29975
210	-2.56896	-2.36496
211	-2.70028	-2.40533
212	-2.82682	-2.46332
213	-2.91415	-2.5037
214	-3.00896	-2.52595
215	-3.10432	-2.5448
216	-3.14701	-2.56831
217	-3.15666	-2.58803
218	-3.15273	-2.58438
219	-3.11384	-2.57932
220	-3.05107	-2.56666
221	-2.98701	-2.53141
222	-2.92029	-2.48675
223	-2.83321	-2.43329
224	-2.69626	-2.37285
225	-2.56276	-2.28075
226	-2.42624	-2.17558
227	-2.25794	-2.07241
228	-2.11156	-1.96715
229	-1.9394	-1.83583
230	-1.76769	-1.70385
231	-1.60685	-1.56792
232	-1.43819	-1.43819
233	-1.30474	-1.30474
234	-1.18388	-1.18388
235	-1.05841	-1.05841
236	-0.961547	-0.945978
237	-0.840727	-0.829819
238	-0.765472	-0.742738
239	-0.699073	-0.664183
240	-0.625469	-0.58336
241	-0.566921	-0.51539
242	-0.517136	-0.443801
243	-0.479883	-0.400546
244	-0.446312	-0.357337
245	-0.404607	-0.317496
246	-0.389296	-0.296433
247	-0.351061	-0.272054
248	-0.32958	-0.25803
249	-0.314308	-0.231393
250	-0.300138	-0.214544
251	-0.286856	-0.20705
252	-0.276568	-0.193616
253	-0.262434	-0.189162
254	-0.247912	-0.179743
255	-0.229409	-0.165523
256	-0.215593	-0.152776
257	-0.191951	-0.13649
258	-0.156207	-0.141387
259	-0.124475	-0.132259
260	-0.0860989	-0.13492
261	-0.0444891	-0.124147
262	-0.0141976	-0.111277
263	0.00540633	-0.102579
264	0.0204171	-0.08738
265	0.0331863	-0.0780233
266	0.0424843	-0.0740733
267	0.0441807	-0.0605833
268	0.041041	-0.0511033
269	0.031253	-0.0422
270	0.0187591	-0.0344667
271	0.00548556	-0.0288567
272	0.00590467	-0.0317411
273	0.00387344	-0.03509
274	-0.00296856	-0.0325156
275	0.000564	-0.0194067
276	-0.00627078	-0.0155178
277	-0.00743478	-0.0183378
278	-0.00832833	-0.0124411
279	-0.00748533	-0.00967889
280	-0.00411111	-0.00726444

## Sheet: Fig. 3d
Wavelength (nm)	Ellipticity (mdeg) of 4R tau	Ellipticity (mdeg) of Acetylated 4R tau
196	0.304142	2.16586
197	-0.59168	-12.1924
198	-1.63595	-21.1223
199	-2.66229	-25.6706
200	-3.53543	-28.8614
201	-4.24925	-29.3694
202	-5.05435	-28.6708
203	-5.58937	-27.3899
204	-5.90344	-25.0127
205	-6.29218	-22.3841
206	-6.45897	-19.7579
207	-6.5922	-17.3275
208	-6.66695	-15.2561
209	-6.62178	-13.3969
210	-6.59816	-11.8783
211	-6.51397	-10.5754
212	-6.41579	-9.51978
213	-6.31982	-8.71481
214	-6.21723	-8.04779
215	-6.09758	-7.52008
216	-6.00273	-7.06302
217	-5.9463	-6.71051
218	-5.88739	-6.41426
219	-5.81443	-6.18682
220	-5.72061	-6.00311
221	-5.62297	-5.84007
222	-5.50376	-5.66112
223	-5.33955	-5.51385
224	-5.18251	-5.36213
225	-4.99018	-5.22931
226	-4.77305	-5.07577
227	-4.53556	-4.8893
228	-4.29905	-4.69095
229	-4.05014	-4.44404
230	-3.79303	-4.19028
231	-3.53261	-3.93859
232	-3.26571	-3.67578
233	-3.01817	-3.43537
234	-2.78059	-3.1684
235	-2.5272	-2.91856
236	-2.29005	-2.6692
237	-2.05613	-2.44428
238	-1.833	-2.24723
239	-1.62458	-2.06631
240	-1.43353	-1.8928
241	-1.2987	-1.76258
242	-1.15597	-1.64444
243	-1.01304	-1.53834
244	-0.895811	-1.45418
245	-0.808132	-1.42656
246	-0.710992	-1.39428
247	-0.639409	-1.3757
248	-0.572423	-1.37406
249	-0.532629	-1.38639
250	-0.470221	-1.38383
251	-0.422855	-1.3915
252	-0.394998	-1.40258
253	-0.37679	-1.41939
254	-0.349016	-1.41386
255	-0.33871	-1.42225
256	-0.327891	-1.43023
257	-0.332735	-1.43281
258	-0.315974	-1.42632
259	-0.313507	-1.41469
260	-0.301704	-1.4079
261	-0.288559	-1.41415
262	-0.279463	-1.40118
263	-0.279179	-1.38242
264	-0.279895	-1.35535
265	-0.276037	-1.34066
266	-0.266196	-1.32196
267	-0.263332	-1.30188
268	-0.242198	-1.24917
269	-0.244115	-1.22065
270	-0.239068	-1.19684
271	-0.240716	-1.17654
272	-0.238394	-1.14352
273	-0.236628	-1.13291
274	-0.224062	-1.11064
275	-0.216031	-1.09275
276	-0.223091	-1.0836
277	-0.240397	-1.1086
278	-0.248453	-1.09932
279	-0.266754
280	-0.270383

## Sheet: Fig. 4b
	Tm (days)	Span (a.u.)
tau	2.394	0.9964
	2.601	1.219
	2.708	0.6887
K280Q tau	1.598	0.7257
	1.757	0.343
	1.642	0.5288
K281Q tau	3.2	0.847
	3.137	0.9838
	3.579	0.4926
K290Q tau	1.812	0.7911
	2.088	0.1955
	1.565	0.4808
K294Q tau	0.6204	0.09914
	0.7627	0.08842
	0.7614	0.1155
K298Q tau	0.8721	0.1594
	1.016	0.1665
	0.9939	0.1656
K298Q K311Q tau	0.5582	0.1635
	0.6829	0.1284
	0.4717	0.1384

## Sheet: Fig. 4d
	Tm (days)	Span (a.u.)
Cys-free tau	0.4807	1.105
	0.4438	0.9554
	0.4584	1.028
K280Ac tau	1.684	0.4424
	2.121	0.4635
	1.907	0.4562
K294Ac tau	1.644	0.5811
	1.43	0.7432
	1.673	0.6517
K298Ac tau	4.564	1.148
	4.375	0.2846
	3.941	0.5078
K311Ac tau	2.531	0.5934
	2.487	0.6397
	2.069	0.451

[truncated: 21 more sheets: Fig. 5a, SI_Fig. 1a, SI_Fig. 1b, SI_Fig. 2a, SI_Fig. 2b, SI_Fig. 2c, SI_Fig. 2d, SI_Fig. 3b, SI_Fig. 4a, SI_Fig. 4b, SI_Fig. 4c, SI_Fig.4e, SI_Fig. 5a, SI_Fig. 5b, SI_Fig. 6a, SI_Fig. 6b, gel_image_Fig. 1g & 5a, gel_image_SI_Fig. 1b, gel_image_SI_Fig. 4d, gel_image_SI_Fig. 6a …]
